# Supplementary material for: Effects of climate and environmental heterogeneity on the phylogenetic structure of regional angiosperm floras worldwide
Source: Nat Commun. 2024 Feb 5;15:1079. doi: 10.1038/s41467-024-45155-9 (PMC10844608; doi:10.1038/s41467-024-45155-9)
Supplement: Supplementary file 4 — Supplementary Data 1 [file 41467_2024_45155_MOESM4_ESM.xls]

## Sheet: Data used in analyses
Biogeographic continents	longitude	latitude	elevSD	bio1SD	bio12SD	bio1	bio4	bio6	bio12	bio14	bio15	tempVelocity_Mean	tempAnomaly_Mean	precVelocity_Mean	precAnomaly_Mean	PD_log10area_corrected	mpd	PDses	MPDses	rpd_obs
Europe	10.0508	55.9623	24.5687	0.498514	108.026	8.46145	560.895	-0.572188	785.994	38.5993	21.6719	59.2809	205.494	2.19561	-60.0168	7750.75	228.049	-19.5603	-29.7578	0.50127
Europe	26.2588	64.4943	102.808	1.93812	72.1565	2.19002	885.166	-12.3138	744.376	35.9171	31.908	45.6214	196.462	20.849	298.039	6505.15	203.634	-36.2742	-90.8342	0.462479
Europe	-18.6057	64.9976	371.836	2.30205	827.475	1.18541	453.202	-7.61436	1661.84	85.5575	24.0203	7.91306	126.931	0.312696	37.6473	2616.82	204.479	-25.5221	-46.686	0.378608
Europe	-7.89657	53.4268	92.4672	0.638115	339.461	9.67695	351.918	2.71339	1322.64	81.377	19.0406	16.1466	103.018	1.07674	74.9487	6999.76	239.106	-11.8593	-8.8069	0.559217
Europe	14.0751	64.4479	383.225	2.88009	858.491	1.73661	694.368	-10.7159	1579.94	75.6177	29.9594	9.49284	197.823	1.59022	119.428	6818.04	147.331	-51.1889	-262.331	0.389522
Europe	18.3715	78.8294	260.636	1.90723	151.761	-8.94595	726.923	-20.3655	626.013	27.3234	26.832	9.71851	221.673	2.74095	179.289	1331.21	236.475	-14.294	-5.18381	0.359712
Europe	16.7412	62.7877	261.313	2.91322	194.532	3.00625	776.657	-10.0438	844.659	40.7842	31.4857	27.6244	196.565	3.70923	74.5947	8286.76	197.524	-40.1522	-123.747	0.473672
Europe	-2.66771	54.1326	159.033	1.31771	591.852	9.05242	402.214	1.17284	1228.1	69.2767	20.8227	19.0244	150.486	1.70567	58.2867	12984.3	230.005	-6.09562	-34.3286	0.74859
Europe	16.9097	49.3512	238.009	1.54845	186.157	8.11687	727.148	-5.44927	739.777	38.372	30.6177	8.60819	84.9691	0.738573	52.9528	11617.8	235.089	-25.0946	-24.4061	0.524532
Europe	14.1305	47.592	651.308	3.81575	452.795	6.23819	714.275	-8.02777	1197.11	57.7992	34.3399	4.98024	73.9429	0.532884	-27.923	11301.1	235.949	-29.9175	-22.5165	0.472592
Europe	4.77315	50.5763	165.025	1.00601	133.298	9.78155	544.146	-0.112961	936.225	58.2338	12.4704	25.1768	101.702	1.09322	-24.0295	10320.4	239.98	-9.34321	-8.75781	0.577527
Europe	10.3923	51.1102	239.45	0.974144	232.896	8.9529	632.837	-2.27779	837.826	49.1377	17.1073	25.4384	111.763	0.51773	0.972028	16065.4	233.587	-5.17352	-30.3299	0.751106
Europe	19.4135	47.1665	82.4586	0.603948	68.0193	10.7889	793.306	-3.71634	621.409	32.1478	27.599	23.8112	82.0834	4.26496	69.2181	8810.12	240.196	-24.0347	-9.52797	0.443623
Europe	5.60098	52.2536	19.3727	0.353516	33.7324	10.0094	531.305	0.631554	877.583	45.1021	16.3	50.565	133.837	1.93437	-20.7319	10019.4	236.565	-9.19303	-14.8465	0.599834
Europe	19.4009	52.1247	127.509	0.753675	111.579	8.29361	723.467	-4.36332	646.659	32.4338	32.3305	38.6181	142.12	1.1272	4.30484	8690.77	230.441	-26.1646	-32.4302	0.473291
Europe	8.23459	46.8026	795.365	5.09834	476.459	4.94892	676.6	-8.75159	1631.74	92.6877	20.8613	2.24945	56.8809	0.421903	-127.443	10718	233.478	-30.5696	-27.3059	0.445733
Europe	9.10531	42.1582	485.795	3.08419	232.216	13.325	550.454	3.06904	994.6	16.4842	46.3676	0.780053	31.4167	0.549218	-53.1775	9433.79	241.321	-26.7588	-6.75417	0.41694
Europe	2.44973	46.6324	416.335	2.34173	278.302	10.9846	561.244	0.338365	976.716	57.6517	18.9442	10.1987	55.1161	2.12384	-97.8279	15732.9	236.87	-27.8511	-25.778	0.569975
Europe	9.03003	40.0909	272.989	1.66752	115.805	15.3776	556.705	4.65368	663.56	7.83823	52.5608	1.7417	27.7956	0.0514639	2.3387	8428.06	242.094	-25.7569	-5.12356	0.436746
Europe	-7.96237	39.692	263.017	1.80098	381.631	15.0127	489.419	4.37252	921.861	11.4818	57.9817	2.84979	23.6725	6.22976	-428.08	9063.44	239.926	-27.2592	-10.6208	0.440792
Europe	2.90007	39.5594	154.191	0.856724	118.166	17.59	497.935	9.07595	583.802	7.10569	50.2162	3.0522	26.1662	1.63954	-107.301	7605.84	240.465	-24.6711	-7.0907	0.405238
Europe	-3.55172	40.3942	402.104	2.89662	373.513	13.6356	596.786	1.40628	722.57	19.3838	42.8784	2.21796	25.2587	5.92481	-328.658	14688	234.065	-41.9785	-37.6226	0.492204
Europe	14.1465	37.566	335.999	2.09022	150.276	15.9994	563.175	4.88705	680.922	8.70586	58.3573	1.39239	28.8406	0.0951333	2.55711	9627.64	241.538	-27.9168	-6.88708	0.432572
Europe	18.7243	44.1602	433.16	2.38556	493.454	10.5315	737.847	-4.03555	1086.83	54.2634	23.0234	7.19075	65.8242	1.45956	51.1426	12141.6	237.191	-36.6322	-22.4683	0.438728
Europe	20.0684	41.1425	527.217	3.59466	477.494	12.0334	677.954	-1.74482	1413.3	44.7186	40.457	1.36586	35.4403	0.660205	-54.057	11767.2	238.687	-31.2959	-15.2033	0.422105
Europe	25.2314	42.7614	428.805	2.23466	143.907	10.9226	773.682	-4.03827	672.806	39.2586	20.1409	6.22107	61.4198	1.65346	50.1455	10633.6	237.649	-34.3566	-18.6172	0.413585
Europe	24.9481	35.2438	407.562	2.26851	185.677	16.7061	522.075	6.71578	741.087	1.44047	89.1629	0.752524	29.6851	0.798115	134.526	8855.95	240.893	-26.2424	-7.29917	0.43023
Europe	22.6746	39.3672	435.117	2.94073	250.424	13.972	672.316	1.03261	743.544	20.1237	50.4231	1.71582	33.8302	0.726452	11.4809	13991.8	238.865	-36.1028	-18.082	0.476628
Europe	12.1551	43.5256	631.493	4.53411	356.334	11.7966	668.171	-1.37124	1009.91	40.7403	32.6371	4.23207	44.2749	1.47524	-72.9957	14457.8	238.32	-38.7253	-21.2345	0.476115
Europe	24.9692	45.8436	385.932	2.52078	197.94	9.47716	808.299	-5.57667	693.973	33.4966	33.0525	13.2716	87.6961	3.61007	113.578	9463.52	237.842	-32.5695	-17.2939	0.415113
Europe	27.2996	41.2612	131.462	1.1227	84.6209	13.9296	704.85	1.05922	675.451	20.6454	39.9038	7.15738	48.728	3.55289	110.351	8648.11	239.897	-28.5396	-9.9066	0.390535
Europe	24.502	56.6718	50.3777	0.718771	61.0079	6.52375	767.391	-6.60769	724.218	35.1436	28.0532	70.6983	217.508	4.7288	57.1411	5335.05	230.33	-26.4182	-24.6498	0.38088
Europe	28.047	53.5402	29.391	0.708979	38.4242	6.73529	838.494	-7.42115	672.674	35.6143	31.1194	48.7737	141.663	13.268	109.654	5546.68	240.147	-24.1247	-7.74894	0.365989
Europe	34.3248	45.2748	205.773	1.03494	157.161	11.3785	806.843	-2.00896	538.183	34.5927	17.1607	15.3516	72.6535	3.71058	104.757	8817.14	239.163	-27.0636	-11.375	0.402394
Europe	31.1158	49.0658	145.211	1.18185	125.345	8.54715	880.102	-6.20021	609.142	34.3182	28.9918	29.9146	111.475	8.66366	110.57	8475.39	237.414	-32.2096	-17.9512	0.411552
Europe	39.9872	44.5813	573.695	2.95373	656.759	9.8678	809.546	-5.2165	1210.46	73.9325	19.4621	11.1043	53.5668	3.29305	208.48	5557.33	238.847	-14.7845	-7.23938	0.372202
Europe	43.1426	63.4265	58.4916	0.961918	53.8551	1.1555	1006.27	-15.5534	717.289	34.8786	29.9982	49.1294	180.786	28.9227	334.899	3699.6	241.587	-20.3839	-4.07808	0.344268
Europe	56.5283	54.282	188.257	1.03709	136.636	3.08072	1157.23	-15.698	612.403	30.8228	27.1428	15.5963	111.14	11.0325	235.137	5251.61	240.566	-23.928	-6.7015	0.343837
Europe	37.5453	50.671	35.3477	0.397431	27.5202	7.1959	971.864	-8.94413	603.396	35.7209	20.4017	26.9119	121.884	10.1126	132.022	6490.62	240.427	-22.0161	-6.97786	0.351165
Europe	33.4063	52.9103	23.9381	0.484439	20.6925	6.37622	907.433	-8.85429	674.721	36.4414	27.9316	39.822	128.372	19.2259	178.145	5694.68	241.974	-19.0856	-3.99916	0.350627
Europe	45.7992	43.2687	799.36	4.24908	435.285	9.35477	886.446	-6.70025	766.685	26.8251	42.9172	10.8477	63.2361	1.91836	96.1345	8326.35	238.519	-24.6401	-11.5968	0.375258
Europe	47.1025	55.5074	38.7146	0.497646	38.6754	4.45147	1078.9	-13.0383	528.431	26.299	31.615	26.9964	133.702	17.0315	245.041	6002.49	240.431	-22.032	-6.52118	0.353841
Europe	46.8739	43.0356	1073.01	5.4037	398.393	8.17767	868.865	-7.29491	646.635	23.1883	37.2586	13.2686	62.7816	2.01114	68.812	9284.86	238.81	-27.0875	-12.8765	0.402867
Europe	41.7266	56.9992	18.9968	0.223972	17.3222	4.4168	1001.18	-11.8385	634.785	31.6874	28.5526	50.9279	153.319	34.5451	286.022	4629.57	242.748	-17.6341	-2.43661	0.347903
Europe	43.5266	43.4355	1082.43	5.6803	547.449	5.21286	846.744	-10.8876	1184.41	41.6045	46.3373	5.06333	58.2135	2.62948	144.704	4918.1	239.168	-19.1445	-7.0389	0.377298
Europe	21.4551	54.7063	36.9999	0.270928	58.6609	7.76481	717.075	-4.2894	760.964	36.2532	26.6862	71.788	217.469	0.701305	13.0878	5987.83	241.013	-21.439	-5.47727	0.352714
Europe	35.465	54.3555	26.94	0.488304	24.2865	5.39247	927.94	-10.4487	683.832	35.2827	29.3999	37.4671	136.017	18.4957	199.919	5847.36	242.146	-20.5283	-3.85391	0.351636
Europe	41.8457	43.753	782.813	4.10146	763.264	3.87538	775.241	-11.2607	1347.66	63.2396	40.154	2.10835	51.4693	3.16533	177.16	8361.05	238.632	-25.0283	-11.466	0.384606
Europe	33.148	63.5415	68.6053	0.908527	60.2129	2.20948	916.915	-12.4101	740.576	35.1581	32.3159	40.0929	154.143	24.1783	354.425	5028.69	237.644	-24.0288	-11.283	0.355274
Europe	54.7721	64.1311	128.059	2.19421	187.613	-1.461	1112.32	-19.6262	846.188	40.9038	30.5758	38.6805	169.126	23.5064	313.529	3903.37	241.743	-20.2266	-4.03188	0.350659
Europe	43.8181	58.4529	30.4297	0.54721	31.3971	3.39819	1017.43	-13.4775	657.291	32.5134	31.3452	45.8983	162.946	32.5207	313.152	4157.45	242.384	-18.0788	-2.88155	0.3444
Europe	39.4962	45.2611	372.985	1.817	518.828	10.8486	853.834	-4.13021	885.671	53.773	21.1539	17.2505	63.2648	6.7446	186.288	4946.81	240.124	-14.8673	-6.07498	0.38176
Europe	36.1273	51.7025	28.9159	0.277157	29.3466	6.59573	954.01	-9.43106	650.598	37.6986	22.6597	33.4769	125.573	14.2839	162.855	6417.56	240.621	-21.4115	-6.59371	0.351657
Europe	31.74	59.9998	58.6403	0.720202	60.2798	4.45192	885.482	-10.1952	763.73	35.6448	29.5974	59.392	185.048	23.268	273.404	6637.86	239.984	-24.8741	-8.5813	0.359046
Europe	39.1872	52.6345	32.9668	0.293563	24.704	6.08834	1001.53	-10.6524	595.104	30.375	26.8104	36.7007	128.829	18.2393	170.8	6726.87	241.023	-21.2844	-6.01315	0.354417
Europe	47.943	56.6015	36.5945	0.483829	39.0934	3.99749	1080.78	-13.4781	580.638	29.9302	29.133	36.9161	139.876	23.9887	283.037	5449.46	240.134	-21.0375	-6.60087	0.354235
Europe	44.4778	54.3586	41.256	0.293611	30.5413	4.89193	1048.44	-12.2296	558.979	28.3885	30.0573	29.2045	132.591	17.5592	225.37	6072.67	240.979	-21.318	-5.7714	0.348064
Europe	37.6673	55.6421	39.3326	0.369704	39.7394	5.14072	952.223	-10.9645	681.625	32.0543	30.7174	42.1424	142.532	21.1805	232.86	5071.05	241.844	-20.1075	-4.05891	0.348761
Europe	34.5723	67.8062	99.5395	0.77698	86.3456	-0.349068	852.875	-14.11	751.793	35.741	33.8941	25.9078	171.744	13.3644	282.761	3345.26	241.89	-18.6012	-3.26517	0.360223
Europe	56.2395	71.4094	185.029	3.7866	106.434	-6.79323	953.668	-21.7696	634.655	31.7535	29.5032	34.5327	216.468	13.3952	202.135	2646.59	237.49	-21.5279	-8.06444	0.333657
Europe	44.6457	56.2794	33.8933	0.522428	47.2044	4.58256	1037.88	-12.4544	627.229	32.1955	28.5593	40.6378	146.836	25.2466	273.379	5869.51	241.815	-21.0809	-4.62272	0.354959
Europe	32.5566	58.2804	63.3537	0.748501	61.2555	5.07256	893.252	-9.8916	731.816	35.7853	28.7252	55.7973	167.016	16.9556	239.03	4516.09	242.002	-20.2032	-3.63132	0.35067
Europe	55.6332	52	88.1439	0.694123	75.4734	4.56587	1237.15	-15.1262	423.196	25.4855	19.4246	20.1608	106.47	9.35019	144.584	6256.15	238.989	-24.2929	-10.1643	0.365025
Europe	36.4848	52.7924	24.4857	0.12954	31.06	5.98848	954.618	-10.1033	659.375	34.5889	26.7688	36.2729	129.342	19.199	184.526	5980.12	240.887	-20.4619	-5.76453	0.348946
Europe	44.6598	53.1866	42.9418	0.322232	32.6758	5.01243	1063.68	-12.1201	581.246	31.569	23.6668	28.3685	124.074	16.0073	195.825	6247.16	240.919	-20.9074	-6.08004	0.356326
Europe	56.2406	59.1507	121.768	1.31952	198.08	1.28329	1117.96	-17.1156	806.459	36.0817	29.8228	25.4538	136.138	21.1643	378.457	5076.68	241.597	-22.789	-4.88036	0.349955
Europe	29.2588	57.2239	50.0271	0.339904	41.5726	5.8667	848.187	-8.77752	730.23	35.0692	30.9099	58.1293	175.562	17.0136	153.076	4588.85	242.463	-18.8057	-2.96517	0.348649
Europe	41.3397	47.7371	50.3197	0.903083	63.6499	9.41056	1000.29	-7.0207	524.507	32.6167	18.4532	24.3384	103.866	10.251	138.87	4932.3	238.502	-21.5704	-9.21315	0.342933
Europe	40.6544	54.3069	28.6236	0.454837	29.4506	5.70767	1007.26	-11.1036	605.471	29.4669	27.6542	43.236	136.038	23.5841	212.55	5218.32	240.915	-20.9208	-5.48386	0.34251
Europe	50.4709	53.2882	57.645	0.628666	36.7048	4.96563	1158.49	-13.482	518.181	28.6818	20.7608	22.2099	113.957	12.7328	199.491	6107.33	238.975	-23.1156	-9.49251	0.352666
Europe	46.8306	51.5904	72.0226	0.661185	71.1163	6.15037	1146.45	-12.2189	468.706	28.8467	17.5204	29.8819	116.397	8.81996	136.144	5976.47	239.534	-22.5947	-8.66827	0.355758
Europe	33.0127	54.9283	24.6808	0.499275	29.7241	5.52696	891.068	-9.59269	709.92	35.4537	31.2097	43.195	138.559	20.5383	195.723	3563.16	243.891	-15.7246	-0.875392	0.350832
Europe	43.4001	44.9278	172.048	0.931966	86.5615	10.7459	944.846	-5.19907	506.953	23.8752	33.7739	18.4937	77.2772	4.60601	111.12	7014.11	238.648	-25.0199	-11.2407	0.36945
Europe	41.6372	52.6575	22.5557	0.283897	30.283	5.98169	1037.17	-11.1671	563.019	29.1381	25.2939	39.6131	126.37	21.0151	175.612	6400.08	240.656	-22.7163	-6.6854	0.350442
Europe	50.9367	55.3809	57.0551	0.495718	40.1609	4.00132	1125.39	-13.952	536.992	25.4322	30.4284	22.9006	123.009	16.8894	265.352	5602.35	239.594	-23.1931	-8.18787	0.345982
Europe	37.584	53.8791	28.0368	0.44788	33.0412	5.27772	965.15	-10.9934	646.916	30.2354	29.4586	36.1359	134.505	16.2842	194.978	5646.13	241.004	-21.3207	-5.49684	0.341589
Europe	34.7485	57.0634	42.9386	0.4457	46.8528	4.854	912.217	-10.5974	709.502	32.5474	32.1904	49.0868	150.749	25.0262	238.311	5415.48	240.759	-23.6474	-6.3089	0.3519
Europe	52.8113	57.1897	46.2915	0.569404	64.7761	2.81914	1113.91	-15.2984	620.514	27.4826	31.845	27.9496	130.878	22.7072	328.875	6667.03	240.592	-24.1307	-7.15806	0.349052
Europe	47.9631	53.9047	75.7884	0.405437	38.9229	4.81213	1104.14	-12.885	534.949	27.5691	28.5623	21.7926	121.437	12.8862	211.827	6235.16	240.658	-20.8857	-6.43851	0.352688
Europe	40.692	55.9948	32.505	0.273273	21.1034	4.96329	991.319	-11.0659	648.664	31.5399	29.2802	44.2903	145.941	28.3509	259.363	5386.1	241.734	-20.4476	-4.27019	0.34783
Europe	44.1847	49.5996	60.1418	0.859225	59.2343	7.97216	1097.28	-9.82954	434.643	27.182	17.4787	31.8157	115.137	9.09816	103.065	4759.53	238.92	-21.3021	-8.43374	0.346994
Europe	40.5234	59.9709	37.7915	0.664658	54.1624	2.88003	986.511	-13.3301	685.532	34.4538	30.0818	51.9262	170.866	28.5479	308.313	3824.79	242.384	-18.7514	-2.90693	0.34596
Europe	40.31	50.9598	35.7395	0.468637	35.1472	7.21206	1016.19	-9.66725	558.11	31.0101	23.0464	28.3808	120.964	11.8971	140.873	6425.36	240.28	-21.153	-7.31864	0.361962
Europe	49.846	58.6993	41.2011	0.66195	63.4865	2.56624	1074.53	-15.0866	684.302	31.8118	30.4007	39.492	149.973	30.4436	339.362	4776.44	241.785	-20.7866	-4.24033	0.345031
Europe	39.1679	57.8621	28.9846	0.37707	31.8128	4.15154	972.277	-11.4772	663.678	32.0172	30.3897	46.3823	157.73	30.238	275.464	4816.66	242.54	-19.6518	-2.91688	0.347225
Asia	60.4132	54.4751	133.912	0.776522	147.374	2.79317	1192.49	-17.0047	498.467	21.2778	42.6631	23.6587	101.797	11.0698	191.495	6330.46	240.924	-23.814	-6.61267	0.366502
Asia	61.5617	58.6148	122.566	1.09855	108.322	1.2887	1175.2	-18.7527	583.856	21.194	46.3032	32.121	126.318	25.2599	285.134	4182.94	241.944	-19.2214	-3.7129	0.354246
Asia	74.3771	67.2768	74.1404	2.00906	153.242	-7.01274	1303.35	-26.7199	585.896	27.6798	34.6064	40.9656	130.871	27.0158	216.308	2142.53	240.66	-17.5844	-3.889	0.35213
Asia	70.4654	61.8595	83.7736	1.45888	95.0945	-1.93077	1293.08	-22.8078	629.116	25.4314	38.4701	36.7804	119.911	37.9915	284.225	2357.36	241.283	-16.4687	-3.33311	0.344448
Asia	69.3806	57.7909	28.0693	0.772266	51.0811	1.06483	1249.64	-19.4228	502.851	17.7468	45.4706	41.9494	107.724	32.0042	222.418	3902.76	240.941	-19.9847	-4.90321	0.341396
Asia	65.0164	55.4616	27.2703	0.458015	36.3082	2.70056	1247.55	-17.797	417.728	14.1901	48.1638	33.9043	99.647	17.7326	162.501	3925.86	239.282	-20.7804	-6.89075	0.322932
Asia	73.4214	56.0549	19.5079	0.640929	56.3122	1.36422	1286.34	-19.5051	428.745	15.3833	44.5013	35.8726	91.7352	25.2316	180.044	3775.11	240.054	-20.4884	-5.95162	0.331046
Asia	82.3326	58.3585	34.3659	0.907128	66.7253	-0.422933	1294.93	-21.898	577.024	21.3665	40.7361	28.6199	79.6212	34.3573	252.662	3633.11	242.344	-18.5159	-2.96821	0.346598
Asia	79.846	55.2215	49.3163	0.554011	70.3136	1.30493	1288.15	-20.0056	432.168	16.0123	42.8039	29.7681	80.0898	20.5176	190.398	4241.3	240.8	-20.4618	-5.37302	0.340946
Asia	87.4151	54.5735	242.226	1.12093	602.108	1.07278	1190.75	-19.5044	1003.31	42.128	34.703	8.84468	64.0787	11.0303	241.6	4338.47	240.69	-21.3353	-5.48099	0.333276
Asia	82.6999	52.611	222.465	1.08949	210.501	2.66392	1256.53	-18.877	526.665	21.8079	38.4043	16.3028	66.121	11.0545	175.014	5068.58	240.125	-23.6234	-7.30411	0.343518
Asia	87.029	50.666	653.584	3.76257	303.627	-3.57792	1146.85	-23.6898	710.659	15.6546	67.1358	1.78896	49.7704	2.70789	144.663	6030.83	240.115	-25.8886	-8.05401	0.373029
Asia	96.3291	73.9059	139.939	2.26766	130.363	-13.7387	1416.73	-33.2586	448.764	23.1088	32.3932	21.9944	117.656	11.3498	126.645	1889.56	240.309	-17.7406	-3.9486	0.335374
Asia	96.8406	68.3494	298.421	2.08181	234.825	-11.0552	1558.64	-33.4174	665.371	26.0824	53.1552	10.2283	86.3792	9.15316	203.281	2680.01	241.323	-19.7336	-3.77787	0.352499
Asia	96.4656	62.9448	162.749	1.94604	170.843	-6.44141	1572.11	-31.0561	684.399	27.3299	43.2506	10.7109	76.1171	12.8737	233.508	2662.87	242.208	-17.3537	-2.66208	0.34564
Asia	90.2436	53.3356	493.045	2.59627	450.892	-0.391855	1183.99	-21.4333	836.406	21.582	61.514	3.62387	55.4522	4.43182	210.315	4974.73	240.244	-24.685	-6.91809	0.338942
Asia	93.2213	57.7342	283.584	1.7425	267.17	-1.34177	1330.21	-23.9452	671.01	24.0239	42.5062	11.8854	65.2687	14.7684	238.066	4824.51	240.892	-25.4535	-6.35565	0.350494
Asia	94.7931	51.5795	500.909	3.00844	262.908	-3.69102	1318.92	-26.3895	637.718	11.2541	82.1639	2.04266	43.5286	2.37452	160.246	5490.67	240.094	-25.4377	-7.87301	0.377161
Asia	101.424	54.9893	359.836	1.77435	215.198	-1.40673	1328.7	-24.7628	604.35	14.0005	70.2398	6.98593	54.4836	6.79298	172.79	5061.3	241.238	-24.192	-5.71396	0.364208
Asia	109.432	58.4092	295.525	2.02023	216.073	-4.84804	1529.87	-29.9026	622.813	17.051	61.0527	7.44099	61.6364	7.13118	157.238	3715.45	241.946	-21.6446	-3.75955	0.355761
Asia	112.248	55.0454	418.144	2.98191	252.634	-5.73786	1470.83	-30.8039	676.938	9.6658	91.0406	3.77221	50.8547	4.48568	159.753	4690.13	242.359	-23.1518	-3.5651	0.375565
Asia	106.373	51.8551	507.405	3.03439	284.522	-2.97369	1344.56	-27.7885	592.823	7.08799	98.0781	3.89281	45.6392	3.02083	146.06	5408.07	241.268	-25.0413	-5.7895	0.364628
Asia	118.164	55.2926	333.479	2.26625	188.445	-6.57784	1623.3	-34.2893	689.342	6.65792	95.9673	3.08141	57.852	3.07659	147.197	3088.27	241.42	-19.7431	-3.7423	0.348327
Asia	115.023	51.3699	279.682	1.43842	121.163	-2.15259	1485.96	-29.7349	463.671	4.23531	106.04	4.41853	53.5636	3.86688	113.696	4816.84	242.285	-22.3973	-3.75958	0.361474
Asia	138.078	71.2458	160.413	0.805339	102.058	-13.5308	1597.47	-36.3341	347.141	11.9041	52.3881	11.5935	44.5335	3.49911	35.7101	2148.64	240.754	-20.3523	-3.99484	0.340374
Asia	117.045	68.9134	201.325	1.07074	123.999	-12.1698	1763.19	-37.6724	469.961	14.524	58.5356	9.01697	62.4602	5.51687	82.5791	1908.58	240.008	-16.6518	-4.06799	0.332165
Asia	119.077	63.2276	176.561	2.09891	108.068	-8.41927	1814.82	-36.0001	423.196	11.7036	59.228	11.8855	64.8908	8.16707	99.1985	3376.2	242.035	-20.8852	-3.49686	0.352198
Asia	129.867	59.3785	368.763	2.02865	250.466	-8.36814	1847.02	-37.0796	602.446	11.863	71.5231	4.15655	44.8441	3.61632	101.605	3287.04	242.415	-20.3546	-2.86309	0.35199
Asia	138.134	66.102	468.971	1.41744	116.39	-13.4104	1816.39	-38.7441	441.071	8.5788	82.2767	1.25767	16.4229	1.34886	50.8703	2458.23	241.188	-19.9335	-3.77176	0.345184
Asia	151.84	66.8119	305.406	0.941144	78.7236	-11.4764	1792.5	-37.2016	405.244	11.8179	59.7701	3.71011	18.6473	1.36045	14.994	2213.95	240.899	-17.5617	-3.52632	0.338685
Asia	62.9044	67.3166	264.995	2.11076	183.495	-9.70857	542.975	21.9924	542.975	21.9924	44.6746	1.27623	12.0596	1.02957	-19.4824	2617.72	239.907	-22.7469	-5.45623	0.353468
Asia	163.64	65.9516	261.436	1.35117	83.7961	-10.7303	1600.05	-34.1678	433.5	15.5992	53.3639	0.851741	11.6441	0.604511	20.8747	2112.53	240.213	-19.2822	-4.31078	0.355266
Asia	169.093	63.6768	155.27	1.58354	81.079	-6.95084	1408.43	-28.1138	538.833	24.6297	42.3005	0.212251	0.877843	2.18193	39.1555	2593.12	240.986	-19.5363	-3.82488	0.355613
Asia	171.043	62.1971	283.773	1.73511	192.088	-6.73165	1236.43	-25.6871	716.854	33.051	39.0192	0.368279	-6.99047	1.13196	33.8575	2536.21	240.391	-19.7701	-4.44044	0.349366
Asia	152.291	63.0552	323.258	1.02313	100.209	-11.0902	1738.86	-36.1265	524.461	15.3661	63.2377	0.763721	14.4997	0.879936	34.679	2673.84	241.55	-19.7985	-3.40415	0.359306
Asia	149.965	60.5683	390.231	2.56817	196.629	-7.61887	1422.03	-29.2296	747.937	21.2581	55.788	0.810169	16.8835	2.84565	118.688	3621.84	242.241	-22.6622	-3.29393	0.369433
Asia	136.586	58.4408	337.198	1.81611	146.142	-8.87223	1728.29	-36.0656	611.854	11.0081	69.2863	1.3463	25.6622	2.25048	115.915	2802.93	242.616	-16.6217	-2.15939	0.36157
Asia	122.491	55.8998	242.606	1.28002	152.122	-6.40525	1661.77	-34.2557	764.373	7.4244	93.5647	3.10928	59.5558	2.53625	136.136	2138.25	241.48	-11.9967	-2.39268	0.376922
Asia	123.163	54.1561	206.478	1.26438	120.449	-3.82041	1622.96	-31.7783	615.752	6.02678	93.887	4.70533	60.6397	3.79433	126.198	3969.42	242.212	-15.8389	-2.78373	0.352975
Asia	159.321	56.0455	379.109	2.37501	400.087	-2.18412	1019.83	-19.2846	1098.3	49.1721	40.083	0.402512	-2.12309	4.63239	221.04	3938.32	241.382	-20.8739	-4.50912	0.382555
Asia	142.736	52.0906	167.313	0.666384	185.208	-0.941827	1180.32	-21.7878	873.184	38.3116	39.146	4.38868	23.8102	10.9471	232.577	4400.15	242.849	-15.5404	-2.20718	0.394201
Asia	154.563	49.3006	273.928	1.08791	606.843	2.39958	467.242	-4.95645	1736.9	93.6017	25.5294	0.0817234	-0.601415	2.90525	435.677	3375.11	240.743	-14.7327	-3.62122	0.385871
Asia	128.233	54.7972	273.244	1.78161	154.566	-4.87097	1630.92	-32.0331	743.727	6.874	88.0923	4.95133	53.7473	4.60901	133.416	3935.69	244.268	-15.8915	-0.513244	0.383577
Asia	129.43	51.6542	233.701	1.89026	176.561	-1.75177	1625.21	-31.1391	670.759	5.79856	90.4714	7.79993	48.0649	8.97119	174.72	4894.25	243.954	-17.4565	-1.08472	0.384077
Asia	134.248	50.1641	416.818	2.91176	245.7	-1.55602	1517.99	-29.5789	836.349	10.8765	78.8267	4.29627	35.6843	8.24796	257.964	5344.18	244.008	-16.8134	-1.0187	0.405949
Asia	136.484	53.3915	360.636	2.22163	223.543	-3.39524	1467.32	-28.7849	804.447	15.9212	62.1836	2.582	32.9144	4.94957	196.388	4406.38	243.93	-16.3194	-1.01457	0.399065
Asia	136.166	47.1057	316.086	2.45788	209.125	0.935722	1357.94	-25.4233	868.053	16.4824	66.1963	4.93992	51.6687	7.37085	316.024	7295.59	242.521	-23.8839	-4.37667	0.397016
Asia	142.692	48.7933	204.203	1.89422	187.27	0.799355	1072.39	-18.4548	1087.22	42.3194	40.7122	4.25356	52.2966	5.45814	285.358	5289.65	243.59	-16.0382	-1.50418	0.391531
Asia	148.5	45.5131	230.92	0.823688	266.901	3.96456	617.022	-6.21619	1244.72	55.5065	29.2313	2.83063	66.5	5.62615	607.301	6739.64	243.419	-12.7884	-1.68484	0.420151
Asia	67.3013	48.16	406.606	3.57554	161.466	6.52714	1256.34	-14.1354	275.356	11.827	33.2704	21.5206	76.8686	6.26088	52.9898	11153.4	236.54	-37.681	-25.7917	0.480411
Asia	74.5555	41.4649	1002.38	6.70422	337.405	0.132707	891.732	-17.7586	721.697	23.0664	50.739	1.34592	35.73	0.45292	-21.3335	10814.7	235.6	-32.9355	-24.5088	0.485901
Asia	71.0422	38.5278	1543.95	10.5608	385.402	-0.24784	913.964	-18.6993	646.479	12.1967	55.6606	1.25963	40.3991	0.45859	-67.1275	12466.9	235.346	-33.5511	-26.9039	0.510524
Asia	59.3835	39.1222	209.214	1.68754	60.5787	16.2587	1034.07	-2.18229	160.307	1.76825	71.1688	13.9259	44.2351	1.63065	-13.2212	8379.27	237.398	-30.1216	-17.3093	0.466867
Asia	63.1695	41.7504	496.984	2.96322	235.151	13.074	1095	-6.07901	226.012	3.0833	60.2346	17.8014	61.0756	2.02495	-20.2665	10344.6	235.456	-32.1899	-24.969	0.504181
Asia	45.5831	41.0142	891.08	5.34227	697.815	9.34046	827.186	-6.61688	945.165	45.8215	34.2638	3.89012	52.7906	1.40212	104.733	11997.4	236.736	-35.5615	-23.1407	0.451999
Asia	38.3726	34.9574	313.56	2.05735	258.274	18.1886	824.446	1.98758	319.325	0.359916	80.8182	7.24161	35.0226	3.06076	-52.581	10483.3	237.816	-30.2551	-17.7503	0.455331
Asia	66.0265	33.8389	1103.85	8.7288	323.879	11.9848	926.067	-7.70781	449.921	4.92552	90.5265	3.31399	43.5688	3.62289	-73.2791	11791.6	235.869	-30.4605	-25.5422	0.508632
Asia	33.2187	35.043	291.051	1.69012	151.068	18.9592	609.143	7.84296	532.104	2.2549	89.0173	2.33121	26.964	0.617751	70.8737	8053.78	240.637	-23.7737	-7.18817	0.431303
Asia	26.7957	37.7792	200.097	1.4376	126.776	17.0857	505.075	8.48125	618.63	0.80216	87.6091	1.31538	33.4183	1.63309	101.107	10430.4	240.722	-28.123	-8.30371	0.429309
Asia	54.3014	32.5648	683.654	5.89406	263.453	17.5587	883.037	-1.14876	313.938	2.63932	91.3216	3.95711	41.4855	2.53597	-32.8972	16911.4	233.143	-40.3107	-45.3006	0.54265
Asia	43.7722	33.048	318.546	3.20531	246.805	22.5191	951.223	3.45879	233.574	0.070834	85.6347	9.5191	34.1084	2.6481	-38.1359	8694.18	236.404	-29.8984	-19.9408	0.457007
Asia	36.3762	31.3079	336.966	1.60249	194.003	19.0699	683.072	3.74151	183.466	0.120444	94.1341	3.88853	25.0446	3.59494	-64.9167	8735.24	239.096	-26.2405	-12.234	0.453603
Asia	35.4359	38.9889	636.9	4.20212	335.823	10.9521	818.481	-5.34499	742.763	16.9656	50.8399	2.94167	45.3406	1.64075	92.3734	20445.9	235.565	-44.4721	-39.4555	0.561719
Asia	117.227	31.82	190.697	0.968886	443.506	15.8128	873.124	-1.80643	1349.56	32.9713	61.5563	14.1268	51.0801	2.28345	92.1201	11928	246.768	-16.7726	4.93422	0.464824
Asia	107.868	30.0572	440.519	2.84773	253.515	15.9172	721.186	0.967402	1403.5	22.7088	64.8196	2.97721	46.0515	6.03751	-355.049	20709.6	245.906	-22.899	4.09117	0.512037
Asia	117.968	26.0754	293.919	1.66009	320.431	18.6955	629.963	4.33262	1910.55	46.3835	56.3496	2.88003	47.5431	1.44745	169.245	15830.9	247.07	-14.4083	6.53378	0.503778
Asia	101.223	37.7376	801.847	4.81935	306.077	6.04097	995.327	-15.103	384.465	2.93779	85.0819	2.47027	26.4668	1.66042	44.5875	14035.5	243.558	-24.1202	-3.3684	0.482408
Asia	113.414	23.3427	229.409	1.66802	361.053	21.3865	542.25	8.44011	2110.8	36.6151	65.9315	3.39305	26.4615	2.13849	124.109	20799.9	247.169	-15.7548	8.29684	0.555932
Asia	108.786	23.8312	318.203	1.95419	390.997	20.2805	580.539	7.11606	1835.43	35.6225	69.482	2.37629	23.4402	1.18776	2.33834	25171.1	246.296	-18.4153	6.213	0.592441
Asia	106.871	26.8088	434.168	2.04846	253.118	15.3073	658.611	1.02847	1324.01	24.5851	68.4731	2.53245	38.7585	7.89953	-355.232	20720	246.62	-19.5633	6.61176	0.538969
Asia	109.742	19.201	227.773	1.30015	373.509	23.8599	332.705	15.2729	2034.4	19.5227	72.8713	3.57072	19.6793	0.280568	-6.05486	18415.3	248.101	-12.2632	9.42139	0.54679
Asia	116.198	39.5724	546.209	3.92874	97.1274	10.1004	1090.54	-12.0213	541.874	3.11735	107.599	9.37213	49.374	1.47754	31.5124	9462.3	243.695	-21.1969	-2.23628	0.418826
Asia	127.752	47.8665	212.392	2.3681	87.9683	1.89764	1465.75	-26.2156	589.162	5.23753	99.1725	9.70467	55.044	10.6682	191.499	7135.14	244.146	-22.515	-1.10103	0.413806
Asia	113.607	33.8783	310.573	1.53432	204.2	14.5768	905.69	-4.08431	838.123	14.1208	80.0135	11.7153	44.6673	1.34758	22.9037	12387.2	246.519	-18.9898	4.57522	0.456833
Asia	112.261	30.9735	488.607	2.27972	311.566	15.3551	819.425	-1.58972	1405.86	28.1458	59.1651	7.34083	44.4852	2.73517	-157.657	16195.8	246.688	-19.1042	5.90791	0.498322
Asia	111.702	27.6162	290.266	1.43421	291.846	17.1686	784.065	1.29146	1755.85	50.5231	46.8549	5.177	38.017	4.3355	-154.532	16428.6	247.116	-17.1702	7.17203	0.523298
Asia	119.439	32.9774	22.7834	0.761708	123.738	15.3999	881.06	-1.99941	1069	26.4553	69.7434	24.2045	63.4094	4.565	103.082	11642.1	246.908	-14.7022	4.99419	0.45373
Asia	115.715	27.6168	228.372	1.2483	288.182	18.23	776.644	2.19107	2009.2	54.0384	52.1808	5.68129	38.5576	1.80442	129.789	15264.9	247.353	-16.0485	7.37838	0.501347
Asia	126.187	43.6733	290.345	1.47237	215.696	5.07389	1307.74	-21.7975	666.375	6.33225	101.731	10.6724	56.9965	8.28262	191.349	7375.93	244.168	-21.126	-1.01922	0.413194
Asia	122.612	41.2978	207.108	1.46295	178.29	8.34606	1183.5	-16.2522	696.965	5.62071	102.218	11.1061	70.7285	2.61103	83.1827	8357.47	244.436	-20.9716	-0.536208	0.421698
Asia	113.856	44.0627	385.804	3.9623	163.967	4.34698	1324.23	-20.9208	318.706	2.30288	105.082	7.31796	45.559	2.64845	46.2612	7277.12	241.855	-26.1752	-6.19708	0.421454
Asia	106.154	37.2729	328.516	1.79491	117.838	8.72656	992.607	-12.3261	314.574	1.80896	90.1379	3.70266	29.0721	1.28421	31.1794	7372.62	241.81	-21.3966	-5.19312	0.399426
Asia	96.0468	35.7734	785.692	4.83111	294.809	-3.01415	889.596	-23.5502	505.787	3.67716	96.2201	2.78	33.6615	2.56271	48.7043	8393.38	240.936	-29.0535	-8.98541	0.437947
Asia	108.861	35.1582	402.836	2.60471	351.419	10.9256	913.85	-8.10909	774.066	6.43304	83.2414	2.86377	35.1175	1.08124	3.34532	13597.6	245.065	-20.9187	0.997055	0.476159
Asia	118.139	36.3458	110.196	0.995541	97.9408	13.3963	970.666	-5.80288	678.057	7.99371	100.082	16.116	62.2975	2.51358	34.2262	7933.66	245.778	-15.5407	1.98636	0.413785
Asia	112.285	37.5688	364.086	2.79797	119.168	8.69167	1008.65	-12.4307	569.621	4.72765	92.076	2.71101	40.0548	1.26193	29.3595	9337.7	243.661	-21.0763	-2.25617	0.42354
Asia	102.74	30.5883	1593.96	8.17464	327.948	7.28713	731.299	-10.5282	1201.43	9.69266	87.2604	2.41996	32.9665	3.37645	-20.5878	26122.3	244.531	-27.6544	-0.738829	0.577481
Asia	85.251	41.1232	1417.68	8.32044	249.627	5.22741	1141.43	-17.0879	237.423	4.58296	78.3152	5.04711	32.1673	1.43588	17.8079	9164.88	237.706	-32.9694	-18.7798	0.438159
Asia	88.1184	31.7123	490.998	3.90813	482.098	-3.9994	815.043	-23.1938	662.191	5.04523	109.566	1.53738	30.5771	2.35396	43.2096	20451.1	244.054	-24.2962	-2.4858	0.553579
Asia	101.487	24.9767	742.128	4.6725	448.774	15.5368	439.817	2.3894	1286.26	15.0675	80.1608	0.915252	28.276	3.18805	-188.845	39803.8	246.376	-21.9356	8.92146	0.659282
Asia	120.137	29.2808	296.752	1.18198	337.087	16.7627	780.379	0.785436	1810.97	53.1	47.8563	8.02874	65.4574	0.747649	45.1216	14220	247.069	-17.3084	6.22969	0.480353
Asia	103.083	46.8352	538.018	4.05779	137.91	0.961095	1342.06	-23.9455	235.333	2.40427	106.206	4.64188	39.8352	2.07855	45.8759	7476.9	239.054	-30.9477	-13.3213	0.434229
Asia	127.461	38.5112	450.965	3.88858	336.858	9.09578	1007.92	-12.64	1233.74	19.6873	89.4621	8.38147	98.7582	4.05024	304.898	9732.32	245.894	-20.8461	2.68841	0.441454
Asia	120.959	23.7483	842.697	4.55124	908.103	19.6246	384.435	10.173	3091.69	77.8253	66.7259	3.84732	47.3479	0.268914	47.7106	16062.8	247.394	-10.8443	6.78762	0.505499
Asia	138.029	37.6021	388.403	4.26137	680.258	11.2503	819.662	-4.8801	2070.75	82.9879	40.2572	5.34124	81.5775	4.73661	638.326	15066.3	246.301	-20.2835	4.75501	0.523772
Asia	92.9109	27.7971	1415.69	8.25517	1460.38	11.1403	506.314	-1.95346	3509.13	36.2012	80.753	0.738202	29.4998	0.334124	9.72446	23282	245.795	-13.2533	3.81551	0.589313
Asia	76.6732	33.3216	1648.4	12.4178	789.312	0.112658	825.04	-17.3891	1237.78	25.0701	62.4546	0.88374	35.7364	0.694662	-138.525	14744.8	241.732	-21.3226	-8.69201	0.492794
Asia	92.8519	25.4827	497.899	2.76548	878.936	22.2074	385.505	9.91445	2898.11	14.0271	82.7033	4.79277	27.7486	1.20491	-122.671	17382.8	245.768	-13.1991	3.14442	0.584144
Asia	83.9385	28.253	1748.61	10.913	778.345	12.6731	568.298	-2.65124	2170.64	14.8747	103.645	1.66994	27.2592	0.553425	71.3445	20172.3	245.484	-15.2257	2.55065	0.547672
Asia	68.7892	29.3566	883.905	6.71096	372.945	22.5869	720.536	4.73431	379.444	6.03075	95.0336	6.31231	30.5524	4.70557	-82.8187	14219	239.993	-23.0325	-14.3079	0.503584
Northern America	-118.982	66.3311	337.929	4.13828	139.036	-8.43018	1440.17	-30.0891	415.258	14.7515	55.9231	22.5019	93.2541	7.48143	10.84	2955.26	240.095	-21.8243	-5.82423	0.384724
Northern America	-88.9145	71.0487	341.966	3.30744	133.111	-14.2674	386.879	11.6144	386.879	11.6144	61.7439	23.0252	137.499	6.66162	66.0517	2230.25	240.74	-18.8618	-4.15241	0.395328
Northern America	-135.498	63.6358	467.24	2.96386	483.599	-5.58447	1274.77	-25.6855	677.468	20.7826	54.8228	1.60956	20.4002	4.15264	58.1661	3608.23	241.005	-23.4655	-5.13183	0.378013
Northern America	-41.391	74.719	902.392	6.00364	430.523	-19.6932	920.502	-33.0377	425.637	19.6542	34.8682	25.0463	121.731	10.8571	311.182	1803.03	236.542	-17.9238	-7.52747	0.38874
Northern America	-152.471	64.305	481.294	4.46438	1087.04	-4.57322	1136.06	-21.515	1022.07	38.7384	59.7916	2.28555	-9.48844	3.51234	63.0734	4071.39	242.168	-24.3311	-3.96866	0.40686
Northern America	-108.538	52.8077	236.193	1.31064	592.061	3.40932	341.268	-1.61642	1979.51	81.7986	31.6944	0.527665	-9.5437	7.09588	231.298	2424.39	243.018	-13.6068	-1.30347	0.394035
Northern America	-114.511	55.1685	410.313	2.29963	145.99	1.51001	1078.32	-17.4156	493.656	17.3583	59.8452	47.1922	215.164	18.2531	238.289	5156.1	241.172	-23.2696	-5.99047	0.402794
Northern America	-105.89	54.4192	145.117	2.51629	61.6473	0.682608	1228.1	-20.4439	468.424	16.0042	55.9673	73.3553	268.854	29.4419	295.71	4602.91	241.014	-19.7396	-5.57407	0.403579
Northern America	-124.757	54.7541	508.947	3.80114	1118.24	0.835969	848.872	-14.2018	1379.11	55.2856	37.3323	6.89162	105.801	6.53791	258.975	6313.12	241.741	-26.4587	-5.93794	0.426842
Northern America	-97.4301	54.9265	110.031	3.25674	40.8952	-1.64089	1349.86	-24.4702	553.957	18.6295	54.8962	92.9133	288.302	44.4615	367.978	4903.81	241.107	-19.6054	-5.62256	0.407658
Northern America	-63.3023	45.1484	91.1584	0.893346	222.676	6.39099	822.009	-9.19759	1584.36	104.626	15.0467	54.6543	247.374	20.2961	782.238	5805.33	242.056	-13.8577	-3.7218	0.473101
Northern America	-85.8326	50.0731	126.544	3.2836	154.664	1.44638	1195.37	-20.2949	778.577	34.8519	37.0602	92.8945	282.388	43.3279	560.282	6972.26	241.592	-20.2441	-6.14597	0.4643
Northern America	-63.2449	46.3962	21.343	0.343913	92.9234	5.74313	897.518	-10.0506	1248.91	83.0588	13.4991	74.8559	234.295	32.3766	731.567	4292.65	241.546	-13.2464	-3.19285	0.449303
Northern America	-66.37	46.631	136.606	1.18016	135.383	4.68005	980.782	-14.7889	1271.64	80.5508	13.1822	43.2281	228.601	22.7596	756.848	5631.51	241.593	-15.1145	-4.4416	0.460137
Northern America	-71.755	53.3811	172.182	3.92236	231.505	-2.40053	1208.77	-24.5369	1016.42	47.8264	35.0159	59.94	257.594	24.3558	539.401	5878.37	240.629	-21.1166	-7.47401	0.456784
Northern America	-61.9585	54.2851	175.534	2.03935	179.086	-2.81679	1115.88	-23.3758	1205.87	67.5886	23.5772	36.2389	196.114	11.7732	318.078	2949.45	235.33	-18.5382	-10.473	0.404921
Northern America	-56.0294	48.7165	138.898	1.14368	273.412	3.73926	799.653	-10.8521	1557.62	102.692	13.4742	35.6681	200.571	12.3725	692.039	4400.77	239.964	-16.7173	-6.13602	0.453895
Northern America	-109.624	47.0348	498.645	2.52127	239.948	5.81116	935.749	-11.156	479.144	17.9884	55.0919	22.9341	170.513	6.6383	205.685	10394.2	239.336	-32.2614	-14.4425	0.395717
Northern America	-120.431	47.3867	484.042	3.25314	1035.38	8.37133	693.053	-4.52162	1225.17	25.9128	50.0624	6.56908	91.013	1.70143	218.59	6685.96	240.629	-26.6464	-7.86881	0.421899
Northern America	-105.534	38.9991	688.543	4.34342	215.704	6.77972	883.801	-10.5126	504.753	20.531	43.4508	12.4667	94.5565	4.18996	-96.3666	7262.45	237.899	-30.5516	-14.6904	0.396257
Northern America	-120.541	43.9403	533.453	2.35815	743.275	8.67559	711.245	-4.43444	910.532	16.1164	48.5225	3.02618	49.7129	0.519867	23.3362	7738.22	240.337	-29.5356	-9.59562	0.446145
Northern America	-107.54	42.999	498.587	3.00992	248.036	5.47048	928.816	-11.2278	432.338	17.3469	44.876	12.8271	104.877	1.91186	68.8197	5764.97	236.873	-29.0083	-14.6771	0.371093
Northern America	-114.654	44.3967	510.929	3.41281	401.766	6.24315	880.708	-10.008	664.877	24.8167	35.4687	4.45346	82.2677	1.80724	134.106	6125.82	238.631	-28.2451	-11.5447	0.402963
Northern America	-99.7921	41.5279	305.367	0.915011	124.83	9.72603	982.136	-7.63785	634.879	12.0524	58.7474	56.9171	191.691	4.25199	21.7351	5074.63	239.441	-19.4639	-7.94291	0.392277
Northern America	-100.22	44.4376	257.179	1.05879	90.9145	7.90223	1065.31	-10.8157	539.474	11.6175	59.6914	51.9148	211.987	13.0676	189.784	4898.52	239.977	-19.2791	-6.96881	0.382618
Northern America	-93.4964	42.0786	65.6148	0.96825	71.7894	9.36731	1047.43	-10.3216	913.359	23.8361	48.4504	64.857	224.914	14.46	201.54	5591.87	240.99	-18.1422	-5.72433	0.428335
Northern America	-92.4905	38.3744	76.2615	1.07146	90.85	13.0978	911.223	-4.1053	1153.57	50.4691	29.8064	68.0007	229.249	11.7247	-179.13	6784.77	240.268	-20.1493	-7.94995	0.440127
Northern America	-89.1547	40.1211	39.1212	1.52795	84.8614	11.6805	951.124	-6.20974	1047.8	52.6648	26.0667	71.9187	221.568	11.5631	113.993	8104.85	242.083	-19.5642	-5.12575	0.459848
Northern America	-89.7384	44.6422	94.8536	1.31304	51.7522	7.11932	1034.75	-12.1504	867.215	29.2242	40.6847	60.6753	221.631	34.2189	495.606	5903.79	240.546	-19.2627	-6.77245	0.436839
Northern America	-97.5098	35.5844	233.596	1.1102	243.176	15.7283	861.16	-0.536115	953.597	39.7889	36.7374	51.5642	182.018	16.9378	-431.999	7310.11	239.393	-20.0696	-9.93311	0.443778
Northern America	-98.3693	38.4836	248.502	0.946793	210.915	12.7427	949.345	-4.56898	769.512	18.8058	52.1846	54.4655	187.377	14.564	-280.765	5926.28	238.955	-19.1319	-9.46964	0.417344
Northern America	-94.1991	46.3479	73.1832	1.5196	84.9068	5.58341	1138.58	-15.4117	741.94	17.9856	54.0293	74.5235	243.306	30.8425	434.875	5849.97	240.662	-18.8017	-6.59409	0.432778
Northern America	-100.459	47.4475	150.721	0.98674	62.9755	5.17135	1144.13	-15.2452	483.365	11.8876	64.0822	61.7648	235.495	25.3992	259.183	4370.11	239.831	-16.532	-6.41421	0.399381
Northern America	-85.7362	44.8805	83.9843	1.78085	69.9369	6.96614	968.232	-10.3386	889.59	43.5203	24.5724	74.5009	246.276	33.7692	519.246	9250.31	243.037	-12.0569	-3.32468	0.49816
Northern America	-69.2276	45.3959	169.802	1.51175	118.69	5.56729	978.765	-13.9678	1253.99	75.3109	15.745	43.4588	252.614	18.8827	683.633	6265.37	239.556	-16.5312	-8.06638	0.46802
Northern America	-77.8395	40.8984	162.281	1.39338	131.422	9.82878	866.992	-6.93248	1209.19	74.3821	14.976	31.1773	223.41	3.87658	159.248	7230.79	241.293	-18.8642	-6.11334	0.464908
Northern America	-86.2854	39.9138	49.8681	1.21819	83.464	11.6718	914.629	-5.62125	1120.84	63.3616	21.7443	71.3244	222.275	9.77573	146.523	7030.39	240.515	-18.6529	-7.2805	0.456562
Northern America	-74.6626	40.1892	90.6829	0.980837	83.8712	12.2887	843.975	-3.69751	1221.48	76.6178	12.0179	47.5567	204.161	1.63187	50.8927	8206.49	239.776	-16.9429	-8.4144	0.479656
Northern America	-80.612	38.6412	254.336	1.50121	185.763	11.3644	791.168	-4.50983	1227.82	80.4987	16.8834	30.2034	196.8	0.873347	-0.398587	6762.05	241.966	-16.7138	-4.42931	0.459243
Northern America	-71.5793	43.69	222.918	1.94067	188.864	6.69443	952.978	-12.4943	1323.43	84.6283	12.4482	25.2049	258.005	5.73039	543.779	6644.39	240.754	-16.3516	-5.96265	0.462378
Northern America	-82.7073	40.4155	57.3325	0.91554	69.4296	11.0646	892.103	-5.70957	1051.29	61.5831	19.1488	63.3717	224.137	10.2891	193.582	6812.43	241.004	-18.6744	-6.37906	0.455225
Northern America	-71.5599	41.6839	62.5592	0.279798	78.7113	10.5242	819.611	-5.2473	1352.27	99.5949	9.87219	49.6076	264.268	8.08811	282.036	7778.59	240.354	-15.1453	-6.12467	0.459268
Northern America	-72.6598	44.0825	194.882	1.22186	191.079	6.17782	971.689	-13.4807	1296.4	79.3009	16.6695	21.3019	249.252	3.8572	544.752	7606.28	242.706	-16.019	-3.25741	0.472804
Northern America	-75.6946	42.9949	200.575	1.55462	178.193	7.975	914.923	-9.48079	1210.13	74.5031	15.0125	36.898	244.393	7.67978	396.809	8313.13	242.033	-19.1795	-5.25343	0.47868
Northern America	-72.7276	41.6257	101.719	0.672325	90.2173	10.3775	859.797	-6.36602	1345.71	94.0307	8.78858	32.5624	254.335	5.42159	253.764	7564.01	240.136	-17.3184	-7.26867	0.466621
Northern America	-71.8091	42.2586	162.52	1.04469	100.556	9.45678	861.092	-7.39607	1302.36	91.2722	9.26266	46.7497	262.852	9.62687	355.792	7477.4	239.539	-18.2408	-8.52137	0.471512
Northern America	-111.658	34.2967	625.038	4.78924	138.892	16.3389	797.464	-0.0665718	324.553	6.43587	52.4129	6.43843	83.5929	4.56583	-266.241	8779.86	236.082	-30.1982	-20.5523	0.41685
Northern America	-111.675	39.3252	476.563	3.66761	164.512	9.47266	949.737	-8.3922	340.315	16.0823	27.496	5.18448	71.3527	1.14467	-61.7291	7048.46	235.954	-32.3469	-18.8553	0.394972
Northern America	-116.652	39.3583	419.508	3.65894	91.0799	10.6724	924.95	-6.79398	245.351	8.87076	33.7914	3.78487	66.3083	2.841	-146.917	6766.93	235.363	-30.0055	-19.36	0.414748
Northern America	-119.587	37.24	738.278	5.22186	550.703	14.4824	661.947	1.17217	643.188	3.58336	76.1253	2.94566	35.0443	3.89606	-446.313	11578.6	237.484	-38.5787	-21.8632	0.478591
Northern America	-99.3574	31.4969	419.04	2.34023	313.904	18.6768	711.416	4.11583	755.868	35.6972	37.3656	36.3457	131.378	14.421	-326.649	10986.4	238.934	-28.3764	-15.7836	0.475106
Northern America	-106.108	34.4231	455.985	3.57587	103.921	12.4977	788.596	-3.64134	392.165	13.584	57.7458	11.6782	104.445	6.2823	-181.706	8859.15	237.293	-31.0258	-17.9608	0.405866
Northern America	-83.4467	32.6541	145.398	1.53072	123.714	17.7646	667.314	3.9091	1300.45	76.3038	20.0752	33.5012	115.683	5.31505	-138.106	17194.1	241.025	-29.4825	-12.1749	0.476955
Northern America	-75.5128	38.9981	19.0088	0.383012	27.4288	13.7412	810.097	-1.22824	1172.67	77.2657	11.8286	57.1299	170.745	5.46093	-57.4461	8148.2	239.349	-15.9867	-8.21758	0.461577
Northern America	-86.8291	32.7939	90.4302	1.17817	108.675	17.6037	688.534	3.52172	1457.11	85.4623	15.9465	35.5385	134.651	8.74343	-246.842	9940	241.179	-21.9083	-7.935	0.496967
Northern America	-77.0096	38.9116	30.8395	0.194726	30.8456	13.7891	850.156	-2.45	1085.89	71.2626	14.2013	20.7733	181.605	1.22925	-69.2632	10683	240.201	-12.6938	-5.64591	0.456255
Northern America	-80.9004	33.9176	102.196	1.00951	113.241	17.2947	688.895	3.22749	1239.17	75.2714	21.3073	38.2392	123.234	8.10707	-182.571	8727.89	240.278	-20.3747	-8.84914	0.477039
Northern America	-79.3802	35.5496	317.842	1.93586	174.99	15.2867	720.039	0.772	1298.3	82.8244	18.6592	33.5133	133.558	6.80319	-176.053	8844.9	240.629	-21.5736	-8.52215	0.487171
Northern America	-86.3475	35.8511	181.751	1.12752	113.3	14.8592	779.963	-0.466018	1388.78	78.7062	16.398	43.2397	180.761	8.44885	-238.442	8600.87	241.895	-20.3427	-5.64988	0.474744
Northern America	-92.0196	31.0758	30.5188	0.897764	160.161	19.4342	641.136	6.3758	1573.54	96.1313	16.3139	55.2102	148.339	25.5974	-569.807	7962.35	239.881	-18.3983	-9.10149	0.479814
Northern America	-89.6733	32.7558	40.8465	0.887723	95.3336	17.8856	704.287	3.62202	1491.32	90.5747	15.1103	51.6788	154.919	22.4006	-464.553	7702.62	239.927	-18.6677	-8.88584	0.476279
Northern America	-85.2877	37.5275	108.165	0.783031	83.9564	13.8262	823.77	-2.02006	1253.58	80.3614	15.0486	55.3609	195.319	3.65408	-87.2255	7810.42	241.974	-19.137	-5.10203	0.45963
Northern America	-92.4424	34.9008	135.128	1.24491	92.4671	16.3055	797.517	0.744486	1333.02	75.656	17.7219	54.3961	199.137	22.7078	-521.918	7304.88	240.431	-18.8064	-7.7554	0.457602
Northern America	-82.4841	28.6514	17.3783	1.67393	135.606	21.4962	460.585	10.6646	1435.54	58.9835	46.5017	21.7123	59.124	7.11135	181.803	9976	242.093	-19.3362	-5.75219	0.480656
Northern America	-76.7972	39.0468	201.167	1.42014	95.2158	13.0385	830.871	-2.40045	1156.53	76.6073	12.6044	39.2346	180.379	2.81996	-50.5658	7885.18	240.192	-18.2675	-7.7721	0.468533
Northern America	-78.8259	37.5218	288.027	1.70764	96.8178	13.4647	782.421	-1.86984	1148.84	75.0853	14.3319	32.6861	166.139	5.39914	-125.727	8362.33	240.865	-20.1918	-7.56644	0.477635
Northern America	-90.5587	18.508	469.306	2.65655	599.258	25.0855	174.644	18.3116	1594.04	32.7892	66.2299	6.81239	24.4739	4.28245	-299.995	27247.2	244.821	-22.9985	0.505279	0.598128
Northern America	-100.702	18.8479	743.5	4.05036	551.062	21.3496	173.358	12.4029	1229.83	7.70589	103.383	1.25433	23.5899	0.837208	-68.5186	34909.2	242.327	-32.2587	-12.2675	0.637271
Northern America	-96.4054	19.3774	571.529	3.07389	643.257	23.7897	248.968	16.1859	1856.48	34.4569	74.4017	5.22269	28.9408	1.15149	-160.84	28873.3	243.678	-24.7913	-4.23061	0.560521
Northern America	-111.379	28.4912	467.237	2.92486	288.762	21.4229	513.895	8.7724	395.186	2.42839	93.426	4.75249	38.6495	4.12245	-225.304	18934.5	237.292	-32.8332	-27.6281	0.5072
Northern America	-98.5858	19.1311	749.438	4.5442	446.758	17.3546	188.552	7.46719	1036.31	13.0205	88.6175	1.37678	28.0737	0.827142	-125.752	24065	241.806	-26.9834	-10.9108	0.557976
Northern America	-103.061	25.8523	705.78	3.54709	274.359	18.519	457.833	5.45195	565.226	10.0983	79.5904	5.354	40.8229	3.77636	-189.73	25623.1	238.569	-37.5971	-28.6951	0.565116
Northern America	-88.6828	17.2185	229.474	1.274	641.415	25.2206	157.27	19.7519	2161.64	51.5522	50.7594	4.29998	21.1658	1.28222	-269.553	15746.9	245.375	-15.2781	1.69682	0.528164
Northern America	-84.189	9.97048	681.105	3.94039	1109.82	22.8181	65.7546	18.9667	3723.59	96.2532	51.9867	1.84296	18.4795	1.11115	534.347	33809.4	246.586	-16.9127	8.01911	0.67743
Northern America	-88.8656	13.7361	336.861	2.175	424.55	25.6864	77.8952	19.8461	1604.17	1.87706	92.5537	1.19684	18.5371	0.303107	24.8763	15598.7	244.769	-14.9849	0.16944	0.531724
Northern America	-90.3569	15.7023	789.179	4.32731	770.791	22.4662	139.005	16.1864	2214.36	41.1561	66.9216	2.44851	19.7485	1.02417	-141.844	25571.9	244.904	-20.4297	0.777516	0.60427
Northern America	-86.6202	14.8159	482.377	2.7306	609.237	23.2212	127.357	17.3888	1836.59	37.0479	60.1053	1.55034	19.1198	0.57548	100.821	21873.4	245.995	-17.6646	4.44143	0.577018
Northern America	-85.0347	12.8397	268.107	1.66322	781.507	25.1961	85.9302	20.8109	2318.22	35.8996	66.7253	3.41241	20.8966	1.33692	245.662	19924.1	246.248	-17.169	5.03684	0.570716
Northern America	-80.109	8.50543	411.016	2.4981	957.517	24.5117	49.9337	21.4372	3259.8	56.7392	54.0455	1.51074	15.1551	0.941803	-174.847	32386.7	247.426	-14.3374	11.3587	0.702594
Northern America	-76.5004	24.1667	3.72768	0.633286	129.764	25.0942	198.2	21.4969	1090.41	37.374	51.1898	10.0734	24.2408	6.73276	243.154	6672.75	242.237	-13.4407	-3.43485	0.451565
Northern America	-80.8291	19.4315	7.03095	0.049249	64.2967	26.5646	116.451	24.3388	1407.37	32.5907	56.2891	10.2538	24.4677	2.67055	110.694	7409.01	243.837	-9.01303	-0.871475	0.45802
Northern America	-85.1414	15.4387	59.1588	0.409724	359.676	26.1215	82.1308	24.2523	2123.78	32.6332	61.6752	2.67125	19.7297	0.852186	63.3649	6140.55	241.444	-5.62853	-2.76615	0.454213
Northern America	-79.0352	21.6201	151.25	1.02732	268.364	25.2165	174.13	19.5005	1402.06	37.8684	56.3661	5.52905	22.9246	2.60366	261.07	19397.1	242.681	-18.5532	-6.4857	0.672885
Northern America	-70.4854	18.8931	485.63	2.96014	471.67	23.872	119.523	18.3869	1545.67	57.4419	40.5188	2.06565	24.0389	2.25929	485.062	15514.1	244.412	-16.7468	-0.762829	0.57955
Northern America	-72.6838	18.9389	369.939	2.36386	395.187	24.4857	121.696	19.3492	1282.3	39.5031	46.1187	1.10984	23.8321	2.37883	580.044	14551.7	243.16	-16.2052	-3.77137	0.578942
Northern America	-77.3197	18.1513	270.842	1.59453	455.44	24.8774	110.557	20.3493	1658.75	56.664	47.1394	1.09817	25.4883	1.53103	522.663	13491.4	244.574	-13.9033	-0.272383	0.54731
Northern America	-66.4661	18.2209	226.313	1.29341	407.517	24.9401	113.307	20.735	1897.78	74.7268	35.2342	1.09918	23.2651	1.09027	505.876	11899	245.605	-12.4088	1.74937	0.515311
Africa	2.63236	28.1634	320.735	3.29766	130.519	23.2381	790.758	4.63118	78.0979	1.04043	64.0977	4.37964	15.7347	3.76495	-46.7701	8768.06	238.595	-28.7592	-15.5476	0.479488
Africa	29.5314	26.3578	200.107	2.00158	21.9524	22.6591	635.839	6.35861	10.9906	0	108.529	6.0962	23.4696	7.16488	-32.3259	5950.92	239.167	-22.6134	-10.2231	0.459338
Africa	18.0232	27.0441	225.471	1.19733	57.3427	22.0161	683.673	4.89158	31.383	0.00731551	94.7993	5.21826	16.3542	2.91061	-8.21189	5415.28	239.043	-24.4983	-10.3938	0.4463
Africa	-6.31755	31.8841	606.058	3.34996	220.902	17.9702	591.024	3.83048	307.733	4.20433	58.6	1.66174	15.8736	8.98995	-388.223	10973.6	237.332	-31.3112	-20.2756	0.495381
Africa	9.56156	34.1112	226.753	1.87624	198.707	19.9698	678.562	5.2517	240.408	2.29507	57.1024	2.02365	10.5035	2.30391	-64.7596	7850.44	238.989	-25.727	-11.8443	0.451483
Africa	2.34326	9.64765	112.881	0.956291	125.73	27.3889	182.211	19.6638	1084.46	2.63583	92.6228	6.23283	25.5188	8.58519	-272.29	9806.69	241.591	-15.3528	-6.42324	0.585034
Africa	-1.73983	12.2779	48.4082	0.727361	201.008	28.4372	255.826	17.6724	772.339	0.0857538	117.655	7.15922	22.5197	10.5147	-251.91	7293.41	240.063	-16.29	-8.43296	0.569549
Africa	-15.3856	13.4529	15.0983	1.14178	56.9795	27.7657	173.968	18.7777	811.692	0.135887	139.482	7.47811	26.997	4.26286	-257.249	6351.52	242.408	-9.91302	-2.89958	0.549256
Africa	-1.20705	7.95964	94.1393	1.15063	222.425	27.1564	150.94	21.3452	1235.98	9.63767	71.3451	5.21559	24.6208	25.2046	-833.313	11664.7	243.186	-15.6366	-3.62362	0.632887
Africa	-10.9418	10.4385	223.568	1.33485	497.744	25.8134	169.345	18.1797	1789.41	2.62012	97.2335	4.47664	24.641	16.6326	-1264.34	11331.4	242.945	-13.5965	-4.04748	0.640236
Africa	-14.9875	12.0162	29.0682	0.625768	268.966	27.5062	144.507	19.6615	1499.89	0	128.343	9.02226	25.5302	3.47492	-518.058	8245.4	242.189	-10.0132	-4.06352	0.595896
Africa	-5.55551	7.63172	123.585	0.757685	259.597	26.204	120.603	20.3737	1305.96	11.8586	64.4687	6.48518	24.7852	42.1337	-1420.58	12770.2	243.669	-16.723	-2.67317	0.663616
Africa	-9.30785	6.44812	138.35	0.507776	436.117	24.9435	78.6437	21.2986	2363.96	32.6338	58.5036	6.62655	24.6423	26.6749	-3674.87	11276.7	243.767	-12.2261	-2.01464	0.678182
Africa	-3.52435	17.3504	81.7583	1.10499	339.724	28.4357	493.824	13.0747	300.065	0.0116322	127.337	9.41802	26.657	7.36652	-159.9	6596.54	239.405	-15.9197	-9.67287	0.554759
Africa	-10.3323	20.2599	124.267	1.90411	96.0576	27.3004	544.603	11.6138	91.1757	0.13896	124.861	9.39567	27.6024	3.8855	-35.6124	4172.19	238.894	-15.4118	-7.91181	0.48952
Africa	9.39765	17.4263	157.75	1.69753	158.724	27.0561	550.238	10.0425	127.115	0	152.745	7.71128	21.5613	3.03766	-25.0478	7885.8	240.714	-14.2102	-7.94799	0.601831
Africa	8.10532	9.59362	222.899	1.53686	633.953	26.8993	215.524	18.4164	1218.04	2.91607	103.788	6.13275	25.2729	7.47692	-355.419	14273.2	243.161	-17.3708	-4.50456	0.658344
Africa	-14.4682	14.367	38.9567	1.30864	272.524	28.6219	227.181	18.1614	645.746	0	143.028	8.6066	27.1689	4.49002	-230.317	8761.25	240.893	-13.6523	-7.39207	0.593312
Africa	-11.7921	8.56035	185.189	0.791196	455.394	25.6299	130.352	20.9425	2632.49	8.5958	84.7813	5.88146	24.634	32.0264	-3294.57	11474.9	243.817	-13.5818	-1.92384	0.644593
Africa	0.975834	8.53493	155.881	1.20288	198.441	26.765	157.004	20.1742	1219.43	5.93142	78.33	5.18191	25.6904	8.78851	-455.497	9493.36	242.205	-15.1193	-4.84761	0.577982
Africa	12.4623	-5.04123	143.331	0.524663	178.661	24.1891	161.876	17.932	1487.81	2.97156	74.4879	3.31223	21.7989	2.15283	153.607	6812.19	235.866	-11.3223	-11.5894	0.669881
Africa	29.8868	-3.3563	365.075	2.45164	438.574	20.3283	61.1237	15.2234	1327.91	11.7355	59.2161	1.80862	20.6103	4.83208	403.284	12390.4	241.355	-16.775	-7.46425	0.564485
Africa	12.7433	5.6858	320.31	2.17	787.326	24.2508	131.201	18.7291	1845.64	14.3983	74.6291	5.7911	27.6015	10.9642	-121.152	20084.6	242.81	-20.2629	-6.72654	0.717907
Africa	20.4828	6.57145	142.596	1.05655	221.127	25.5078	144.874	19.9575	1422.61	5.9703	77.7761	5.41993	22.5596	13.2055	236.754	12186.9	243.146	-16.2589	-4.01992	0.661706
Africa	23.6545	-2.87623	338.537	1.65516	392.973	23.7844	71.6253	19.1248	1670.3	37.1527	50.0036	5.70151	23.3415	17.4739	441.761	22987	242.22	-20.3888	-10.2463	0.754102
Africa	10.476	1.56792	241.078	1.10087	786.485	23.3759	67.8762	20.0197	2900.69	61.9941	54.2595	4.54288	22.6886	0.644004	49.2067	10778.2	244.875	-11.459	0.333655	0.690634
Africa	7.97624	2.36941	508.841	2.52525	1351.46	23.5054	93.1867	21.2994	3097.08	50.9326	59.1913	0.240498	20.6494	0.485078	10.6782	11170.5	243.998	-12.2459	-1.20485	0.549943
Africa	11.7972	-0.590676	215.024	0.893648	451.342	24.2384	73.9297	19.8848	2032.58	18.4614	60.3375	5.00854	21.8889	7.83306	272.167	16103	242.404	-18.1517	-6.86305	0.759689
Africa	15.2243	-0.840075	138.281	0.780021	198.522	24.4403	72.0777	20.0218	1714.27	33.602	49.0729	6.61034	25.8011	15.9129	335.461	16601.6	242.401	-17.7675	-7.07228	0.721695
Africa	29.9172	-1.99799	344.637	2.39586	386.994	19.1698	38.0692	14.1135	1226.28	15.8417	50.2052	1.43911	17.5696	5.79299	403.698	11836.1	243.006	-15.9508	-3.62734	0.539602
Africa	18.6646	15.3611	301.264	2.33341	353.312	26.6668	440.205	12.5111	300.143	0	153.862	8.23018	25.5953	4.99175	-69.2464	7158.81	239.978	-17.5002	-9.24482	0.542065
Africa	42.5779	11.7498	286.167	1.83536	59.9891	28.1502	363.611	18.815	197.16	3.43103	74.2877	2.03978	32.9022	1.17517	-68.592	4941.72	237.814	-14.6888	-8.43157	0.460917
Africa	38.8529	15.3588	586.247	3.66234	203.284	26.6049	273.438	16.8809	321.955	3.2066	98.5294	3.82116	43.2506	1.65878	55.1812	7942.7	240.305	-17.4535	-8.19896	0.480305
Africa	39.616	8.62614	710.511	4.74961	728.44	23.1111	146.239	15.628	917.823	10.2143	92.8219	3.28403	32.883	1.73424	39.7843	13818.1	240.254	-23.7631	-13.5727	0.576178
Africa	45.8626	6.06371	372.61	1.99817	156.448	26.3945	157.133	19.1253	321.951	1.48643	101.194	7.10499	30.9508	2.29606	18.3933	9783.58	237.886	-21.9877	-16.3592	0.587349
Africa	30.0871	13.8872	185.801	2.03952	437.87	26.9363	378.425	14.6818	416.012	1.06504	131.311	10.8506	34.7175	6.26228	69.0379	10969	241.027	-18.365	-9.65249	0.551185
Africa	37.8579	0.52978	639.057	4.04377	438.684	25.0521	102.864	18.7118	678.455	13.6953	80.5399	5.39758	28.9707	1.66173	23.0271	17044.6	241.427	-24.3963	-11.0179	0.60272
Africa	34.8234	-6.2702	469.523	2.36985	368.249	22.5075	124.633	15.4637	987.975	5.88403	87.3365	4.54791	29.5725	4.27774	131.345	23521.6	241.003	-25.1197	-15.3552	0.683348
Africa	32.3862	1.28008	283.756	2.06871	450.465	22.7797	83.0422	17.6391	1309.92	35.7558	46.0444	3.80548	17.4762	6.65971	439.774	14750	242.325	-20.2985	-6.835	0.576496
Africa	17.5718	-12.3358	368.477	1.61917	423.33	21.9652	147.097	12.8108	1095.69	0.254547	93.1239	6.10398	24.9186	4.41908	126.978	17457.4	241.112	-20.1415	-12.2571	0.684616
Africa	34.307	-13.2151	414.045	2.59211	348.362	21.9887	212.311	13.9072	1155.82	5.25078	106.327	5.95511	38.6519	1.72815	-50.4992	15908.5	241.997	-18.9731	-7.76607	0.612753
Africa	35.5522	-17.2602	294.886	1.47309	262.028	23.737	227.146	14.9353	990.243	8.1751	97.225	8.30766	39.8946	4.81628	-170.246	15099.8	241.064	-21.475	-11.2974	0.596752
Africa	27.7979	-13.4531	219.724	1.42235	206.246	21.868	220.322	11.9253	1016.81	0.215348	111.355	6.43973	28.0029	2.79609	54.9076	17239.2	241.12	-22.0463	-12.051	0.662414
Africa	29.8718	-19	310.249	1.99007	170.936	21.3285	299.868	9.80956	681.577	1.95036	103.855	6.11278	37.4426	1.6107	-43.5964	15470	241.452	-22.9159	-10.0414	0.588607
Africa	23.8151	-22.182	102.696	0.95991	73.0382	21.9361	420.611	7.29817	400.137	0.395762	95.4731	11.127	28.9574	1.43817	8.7559	8281.6	240.543	-22.8241	-9.10892	0.531999
Africa	28.2428	-29.581	468.58	2.70858	290.333	10.7258	454.83	-2.88913	944.753	11.5223	63.1201	1.14744	23.4479	1.17314	90.794	7051.92	237.388	-23.6279	-12.8395	0.474195
Africa	17.0719	-22.2355	361.215	1.5569	157.504	21.1841	355.711	8.04052	268.886	0.352927	104.727	6.14231	24.482	3.00892	45.9908	11465	240.483	-24.1438	-11.4405	0.600853
Africa	23.257	-17.9203	44.694	0.266707	28.6117	23.0034	321.941	10.0867	576.126	0.1	111.929	12.7646	32.8005	1.16672	-16.7746	4070.81	240.73	-10.4472	-3.98659	0.504683
Africa	22.534	-30.9022	418.885	2.16525	251.195	17.332	455.394	4.49972	374.901	10.6088	51.2154	3.90312	26.7229	1.91837	51.5077	31881	240.605	-49.8367	-22.7421	0.655921
Africa	28.0783	-25.2657	382.587	2.52688	176.412	18.8942	400.318	5.56804	595.601	4.02988	79.9124	5.16282	29.5414	1.06215	9.9603	14968.5	240.782	-28.224	-12.3314	0.555699
Africa	26.8643	-28.6101	177.141	1.44903	110.933	16.1253	484.41	1.69591	592.029	6.00356	65.9421	4.44027	25.6401	2.99185	65.5397	8841.01	239.332	-25.5433	-11.764	0.509603
Africa	30.7251	-28.7086	568.024	3.00176	158.783	17.8396	314.535	6.76988	890.79	17.584	62.0199	2.32929	24.1652	0.815739	55.6065	16005.5	240.63	-27.7503	-12.4949	0.54669
Africa	31.4972	-26.5621	369.531	2.2853	157.411	19.4943	299.089	8.64306	826.429	10.2779	70.4906	2.07995	29.197	0.0910131	-5.13046	11631.7	241.012	-22.4177	-8.19245	0.488341
Africa	46.706	-19.3735	452.574	3.01465	765.832	22.3897	204.421	14.3161	1632.94	25.8095	94.4853	3.76249	29.1613	10.0462	-759.262	27952.6	242.783	-25.0129	-8.61568	0.814839
Africa	33.768	29.7045	371.329	1.95396	22.5237	19.4861	567.405	5.8375	35.9521	0	90.3116	2.71625	24.8142	3.13473	-32.7135	5862.98	238.193	-22.2764	-10.4535	0.443177
Africa	53.8745	24.1205	97.8832	0.649788	28.1228	27.4294	632.349	12.4698	80.5749	0.0562587	119.264	15.1032	40.2677	7.9427	-43.7238	3382.87	237.484	-16.0885	-7.83194	0.423886
Africa	56.1101	20.6024	263.028	1.63947	40.8834	27.6733	500.185	13.1613	68.1748	0.408817	95.5836	10.4913	35.395	1.91495	-3.47575	5211.33	236.932	-18.5261	-11.9883	0.467857
Africa	44.5851	24.0234	395.7	2.70128	62.2821	25.454	712.232	7.55622	88.8311	0.263425	101.062	8.91726	30.3639	5.78069	-38.9995	6670.43	238.161	-22.7517	-13.3046	0.451524
Africa	47.5688	15.8369	576.414	3.13142	202.325	25.3022	409.177	12.1867	163.395	1.81186	85.631	4.48327	32.8188	3.35937	-71.2911	7720.14	238.578	-21.177	-12.467	0.480866
Australasia	90.2709	23.833	57.608	0.662983	911.684	25.255	360.425	12.8036	2513.26	9.58258	88.1717	8.43741	21.8617	1.39518	88.0223	15742.6	246.32	-11.4858	4.3724	0.572315
Australasia	78.385	21.7268	231.219	1.471	689.067	25.8747	428.75	12.7945	1143.74	5.33496	116.404	6.45773	23.7625	2.31667	-14.0676	38351.7	245.359	-15.5548	3.61414	0.702641
Australasia	80.7043	7.61236	304.649	1.99825	667.264	26.4846	127.491	21.2251	1712.9	54.9769	60.9749	3.87184	16.2231	2.92285	417.467	15510.2	245.405	-8.73061	1.76627	0.63048
Australasia	92.7813	12.28	60.8581	0.378239	244.866	26.8463	68.88	24.5462	2922.49	15.3175	76.5023	2.50322	11.607	2.32637	102.999	12232.9	246.828	-10.7162	3.98059	0.57949
Australasia	104.921	12.714	179.704	1.34697	662.575	27.1075	122.15	20.2995	1958.32	6.96543	78.6515	4.34592	15.5083	3.7027	336.452	15035.2	246.17	-11.409	3.90841	0.608408
Australasia	93.6017	7.50716	79.5981	0.463587	245.314	26.7708	46.1466	25.2783	2835.4	65.7803	42.3591	1.70477	13.4336	19.8785	-383.949	11308.5	247.076	-8.84704	3.76006	0.556033
Australasia	103.763	18.5024	392.885	2.58214	584.297	22.7513	244.943	12.985	2073.77	11.2822	87.2626	1.61794	19.3672	3.10786	351.437	19037.2	247.164	-10.74	7.65518	0.629876
Australasia	96.5088	21.1404	619.43	4.04867	1119.92	23.2409	288.5	11.9865	2419.65	7.1927	92.1954	1.96155	19.8407	1.61962	-144.526	27985.4	246.409	-13.6902	7.23204	0.653797
Australasia	101.015	15.1199	289.518	1.87218	587.368	26.1429	179.509	17.4748	1648.6	9.83268	78.0416	3.16447	14.9966	3.82585	235.188	30508.6	246.439	-11.9376	7.58986	0.737951
Australasia	106.304	16.6516	424.703	2.83947	505.07	23.6134	280.127	15.1418	2126.24	22.1362	77.058	2.49066	19.2061	2.9857	275.896	33476.8	247.77	-13.025	13.967	0.716225
Australasia	114.2	0.867891	333.757	1.83444	845.739	25.2514	27.721	21.5083	3500.35	189.354	22.4287	5.4216	26.576	6.40525	608.945	33944.7	247.317	-3.8099	11.8933	0.950901
Australasia	123.081	-8.63369	353.567	2.01472	615.333	24.8688	75.1722	20.9056	1771.15	23.4131	75.8361	1.55864	19.1813	0.78113	109.285	12791.5	246.073	-8.08077	3.09751	0.584823
Australasia	102.178	4.02826	300.519	1.76552	509.651	25.7451	60.527	21.3327	2678.71	120.06	35.8331	2.72748	15.2219	5.242	791.5	34094.8	247.924	-12.6594	14.1528	0.812652
Australasia	105.704	-10.4441	91.3059	0.477951	116.002	26.1728	63.7752	24.57	1978.41	19.809	64.609	0.99092	19.2143	0.0616186	21.2143	4755.22	244.939	-3.61505	0.14302	0.497645
Australasia	110.077	-7.28863	415.533	2.50755	697.774	24.947	52.4301	20.4997	2752.04	66.6255	54.2667	1.77784	16.1337	1.48767	381.116	20396.6	245.652	-7.04357	2.91685	0.661911
Australasia	127.99	-1.42062	335.575	1.98529	746.407	24.519	36.988	22.1239	3165.54	174.904	23.5759	0.932035	18.5553	6.27208	438.57	14343.1	247.078	-7.69086	5.57613	0.647558
Australasia	121.295	-2.10407	538.687	3.13272	1186.47	23.8103	43.025	20.3057	2901.25	126.37	32.7957	1.36624	22.922	2.72972	373.056	15673.3	245.804	-9.71681	2.9737	0.675616
Australasia	101.64	-0.477595	458.191	2.68433	746.409	25.1378	38.0439	21.2533	3083.99	145.723	29.6068	4.07499	17.2192	8.20039	690.128	23064.4	246.737	-7.61139	7.24548	0.792011
Australasia	122.874	11.7474	384.029	2.24656	884.792	25.4228	86.0846	21.1899	2777.91	90.7253	49.6991	2.11262	23.4617	2.14817	-250.821	27237.5	245.033	-11.3562	1.31235	0.779845
Australasia	140.832	-5.34595	810.808	4.2325	1297.48	23.467	43.8073	19.8919	3520.4	192.407	28.4418	5.23813	24.9923	2.54439	306.379	36242.8	244.219	-8.20986	-2.34735	0.940697
Australasia	158.34	-8.14793	322.019	1.8689	672.377	25.0755	35.8268	23.1893	3826.44	249.696	15.5907	1.14143	16.958	1.80072	-267.327	10644.6	246.847	-7.22387	3.99341	0.702896
Australasia	150.627	-4.9369	393.213	2.34273	697.499	24.2041	34.5014	22.1587	3666.04	227.838	20.2098	1.04246	19.3212	1.33417	168.464	8689.19	245.032	-5.48747	0.53566	0.696441
Australasia	144.548	-22.5737	160.375	2.39532	387.108	23.2217	453.583	10.636	641.833	11.7884	73.9253	10.6198	35.0691	2.9442	-47.565	22907.9	245.375	-13.763	2.63532	0.735334
Australasia	122.178	-25.4661	150.395	3.75084	217.911	22.7411	504.139	8.95117	394.244	6.57564	71.2641	8.20928	28.171	3.33416	13.5629	26020	241.552	-19.6986	-13.9816	0.874218
Australasia	135.827	-30.1045	159.578	2.24411	100.637	19.5651	545.779	6.34521	244.601	10.3766	35.3994	10.5929	32.9513	2.49736	7.2392	39536.8	241.569	-46.9625	-19.4589	0.653536
Australasia	146.601	-41.9428	297.185	2.01235	621.355	10.4691	279.62	3.81419	1281.53	59.1124	25.2656	1.03725	15.7874	0.82564	231.427	8337.46	242.997	-15.3867	-3.09537	0.65848
Australasia	133.365	-19.4143	182.538	1.84158	391.35	25.1922	451.686	11.5839	611.24	2.33988	93.8966	10.8339	32.9803	4.41218	10.0869	12728.4	241.515	-18.6584	-8.94323	0.683132
Australasia	144.308	-36.8575	276.612	2.03115	269.706	13.8304	432.04	4.58744	643.426	33.0521	25.8989	5.72225	26.0878	0.721138	-37.0269	11843.8	243.33	-19.4752	-3.42628	0.668236
Australasia	147.019	-32.1803	283.08	2.65653	294.725	17.3202	548.528	4.9572	538.672	28.5378	22.652	8.10974	30.9364	1.90537	-48.4356	17969.2	244.354	-16.4803	-1.15114	0.712643
Australasia	167.927	-50.9924	134.735	0.72982	170.689	7.29493	124.882	5.00689	1264.86	92.7777	9.13651	1.69687	31.2184	1.14954	157.816	1857.96	234.792	-10.4196	-5.08864	0.524201
Australasia	175.727	-38.5776	280.453	2.02499	370.098	12.6854	313.112	5.30791	1549.81	95.7334	18.8087	2.37719	26.0691	1.3922	472.208	4851.84	242.43	-18.0818	-3.18509	0.616761
Australasia	170.48	-44.0221	484.279	2.96852	1377.97	7.95732	357.545	-0.945021	1928.55	123.244	14.2218	1.52862	27.7039	0.360289	137.107	4823.24	238.509	-25.849	-9.90016	0.579097
Australasia	160.792	-17.4639	209.081	1.38788	528.708	24.032	2648.75	90.5744	2648.75	90.5744	47.3108	1.19883	16.706	1.8056	-386.937	8264.22	244.829	-11.8391	0.20578	0.673455
Australasia	165.672	-21.2946	243.288	1.64845	513.962	22.0908	218.514	16.3169	1809.09	61.1414	49.8796	1.91472	21.6571	0.899319	262.294	14814.7	243.428	-14.4751	-3.03185	0.773808
Australasia	166.224	-10.9921	129.277	0.729725	385.924	26.3327	35.691	24.9911	4458.43	275.678	12.9822	0.99874	14.8191	4.80731	-1195.4	3429.87	243.798	-3.83807	-0.547989	0.600844
Australasia	167.706	-16.2022	254.452	1.45689	694.605	24.1646	104.799	21.6329	2647.6	112.98	38.4724	0.839117	17.3154	1.38702	-510.561	6655.97	243.374	-6.96169	-1.67172	0.591885
Southern America	-68.6928	12.1879	26.2799	0.121049	57.3397	26.4441	69.3499	24.8807	621.517	13.1012	68.1674	6.39744	21.7833	0.965989	46.9917	6349.23	242.376	-9.55069	-2.36686	0.447952
Southern America	-61.2526	10.4684	110.665	0.56406	281.618	25.8095	53.8859	23.2491	2098.43	46.2433	47.0739	4.62005	26.2045	0.525099	-144.529	13841.6	245.911	-14.2101	2.51691	0.502616
Southern America	-64.3491	11.0581	105.252	0.611734	128.111	25.5376	78.3828	23.8504	489.153	10.2005	54.814	2.89568	27.4136	0.422977	35.6091	6997.73	244.089	-9.79718	-0.701174	0.432097
Southern America	-53.2413	3.92438	76.2046	0.499868	390.64	25.6658	67.9722	21.5896	2639.52	57.5855	49.2008	7.88919	30.2449	6.11634	334.26	18038.6	247.132	-16.823	7.26515	0.644909
Southern America	-58.9742	4.79238	223.038	1.30569	438.354	25.0922	61.752	21.1377	2268.94	85.3644	51.243	7.35244	27.4274	3.81156	215.086	20714.5	246.661	-15.2278	6.60427	0.689788
Southern America	-55.9116	4.12671	120.964	0.546868	271.34	25.7791	69.0745	21.7828	2109.63	65.688	48.4078	9.2606	31.9365	2.39226	101.88	16275.9	247.434	-14.9543	7.77862	0.640843
Southern America	-66.169	7.11882	453.713	2.82795	1020.92	25.1322	75.0412	20.7205	2153.29	49.6454	59.5433	4.309	19.2612	6.13407	591.385	40885.1	246.598	-12.6501	10.2107	0.80241
Southern America	-64.6705	-16.7151	1544.34	7.30257	591.05	19.9123	175.495	11.7755	1390.01	22.9063	73.4964	7.11676	30.6184	2.15134	6.14705	33945.1	245.121	-23.4172	2.15084	0.692412
Southern America	-73.0754	3.89994	823.752	4.24896	1136.42	23.6193	59.5844	19.6419	3111.66	112.894	39.7891	5.44826	21.0398	12.9404	502.869	58307.9	245.576	-11.0427	5.87716	0.88021
Southern America	-78.3932	-1.45291	1200.76	5.87615	1292.19	20.3091	61.5071	16.0464	2552.3	116.894	47.3425	2.61553	17.2166	1.66842	229.006	49241.4	241.943	-16.3114	-15.909	0.813288
Southern America	-74.3754	-9.16377	1631.37	8.03004	1063.96	18.457	73.5842	12.9836	1879.18	67.7991	56.1722	4.02513	21.27	3.87718	158.811	46755.9	246.077	-22.7813	8.52958	0.783815
Southern America	-54.2944	-15.298	210.167	1.21836	319.576	24.8074	120.263	17.7309	1691.45	10.9254	72.8029	6.82272	28.924	7.32105	203.171	25314.7	243.904	-21.4198	-3.45191	0.725374
Southern America	-59.2507	-4.63062	132.586	0.841907	453.474	25.7418	64.8739	21.4422	2316.87	60.4354	54.4901	6.47131	20.0792	19.5409	805.279	32300.6	246.884	-17.0632	11.0575	0.819717
Southern America	-45.481	-19.7253	276.434	1.89256	305.645	22.2989	184.034	14.1571	1390.77	19.2484	75.3867	4.85188	35.5457	1.60262	-30.9369	42823.1	245.725	-23.7826	5.96732	0.810009
Southern America	-41.7295	-8.63518	245.868	1.80166	398.274	25.7561	118.647	19.7458	1026.9	10.372	80.6547	5.72607	32.2074	2.66604	52.3876	29080.8	245.479	-21.2598	3.64746	0.74669
Southern America	-52.2618	-27.5681	332.615	1.86308	293.997	18.9161	339.272	9.95541	1794.36	96.7599	20.9938	4.52319	27.5432	6.03376	252.783	22738.6	244.017	-27.0044	-2.75814	0.6411
Southern America	-68.8304	-44.4296	452.425	3.9056	535.208	9.71567	521.621	-1.58891	474.363	20.7394	33.9884	6.22684	47.3788	2.11832	-15.2691	6173.94	234.537	-26.391	-19.981	0.511534
Southern America	-66.3612	-29.1496	1489.78	7.82289	346.756	14.1974	482.636	1.89035	609.009	7.2636	81.9198	6.48247	35.1254	0.87406	-14.814	13315.7	237.613	-32.5642	-22.5638	0.522193
Southern America	-61.2582	-32.6023	181.15	2.76797	322.182	17.8747	479.278	7.09821	1020.03	29.2758	47.0347	11.7808	32.7942	3.23443	-13.126	14015.6	241.129	-26.8739	-11.2712	0.540832
Southern America	-71.5036	-34.9679	1037.75	5.24787	958.816	10.3213	408.907	1.0073	1382.18	22.8416	88.1527	1.5119	27.2161	2.30684	-317.766	9218.27	236.795	-29.1791	-18.7624	0.55151
Southern America	-72.527	-48.2163	458.198	3.46431	2021.27	5.42189	297.555	-1.37113	3297.71	199.161	23.3545	2.95456	52.8745	1.06591	-25.9427	5357.11	239.067	-20.3172	-9.05209	0.515545
Southern America	-69.4377	-23.8691	1569.49	6.80304	166.929	11.2403	277.23	0.687341	147.514	2.4019	88.4495	1.56696	25.6471	2.64526	-12.6724	5498.38	232.527	-28.1215	-22.0237	0.480385
Southern America	-58.391	-23.2361	84.3268	1.32247	379.969	23.5618	327.564	14.4386	1307.28	39.287	47.533	10.4259	29.1508	5.08606	156.934	15013.1	241.366	-25.4602	-10.3527	0.574025
Southern America	-56.0122	-32.7996	66.7224	0.92219	94.9107	17.4117	447.361	7.45716	1300.26	76.033	17.9116	7.3939	24.531	10.9949	214.531	8862.88	240.228	-22.647	-9.63978	0.496138

## Sheet: Variable names
Variable name in the data file	Variable names used in the manuscript
elevSD	Esd
bio1SD	Tsd
bio12SD	Psd
bio1	Tmean
bio4	Tseas
bio6	Tmin
bio12	Pmean
bio14	Pmin
bio15	Pseas
tempVelocity_Mean	Tvel
tempAnomaly_Mean	Tanom
precVelocity_Mean	Pvel
precAnomaly_Mean	Panom
PD_log10area_corrected	PD
mpd	MPD
PDses	PDses
MPDses	MPDses
rpd_obs	RPD
