# Supplementary material for: Effects of climate and environmental heterogeneity on the phylogenetic structure of regional angiosperm floras worldwide
Source: Nat Commun. 2024 Feb 5;15:1079. doi: 10.1038/s41467-024-45155-9 (PMC10844608; doi:10.1038/s41467-024-45155-9)
Supplement: Supplementary file 6 — Source Data [file 41467_2024_45155_MOESM6_ESM.xls]

## Sheet: Fig. 2
variable	PD_global	MPD_global	RPD_global	PDses_global	MPDses_global	PD_continent average	MPD_continent average	RPD_continent average	PDses_continent average	MPDses_continent average
Tmean	0.465	0.251	0.538	0.263	0.16	0.368	0.387	0.399	0.208	0.24
Tmin	0.418	0.219	0.539	0.354	0.159	0.387	0.407	0.449	0.26	0.294
Tseas	-0.49	-0.12	-0.553	-0.311	-0.087	-0.506	-0.343	-0.569	-0.211	-0.229
Pmean	0.346	0.197	0.397	0.47	0.191	0.285	0.346	0.385	0.285	0.305
Pmin	0.092	0.015	0.215	0.321	0.042	0.086	0.17	0.2	0.243	0.176
Pseas	0.053	0.091	-0.011	-0.08	0.047	0.084	-0.005	0.012	-0.131	-0.056
Tanom	-0.284	-0.32	-0.185	0.051	-0.238	-0.187	-0.151	-0.116	0.022	-0.077
Tvel	-0.206	-0.025	-0.1	0.182	0.032	-0.115	0.033	-0.031	0.109	0.06
Panom	0.043	0.029	-0.021	0.068	0.057	-0.073	0.076	0.018	0.157	0.138
Pvel	-0.101	0.124	-0.031	0.182	0.14	-0.069	0.15	-0.002	0.149	0.161
Esd	0.3	-0.08	0.078	-0.36	-0.13	0.367	-0.062	0.222	-0.312	-0.17
Tsd	0.243	-0.125	0.041	-0.418	-0.181	0.33	-0.113	0.193	-0.375	-0.228
Psd	0.391	-0.012	0.302	0.065	-0.03	0.326	0.149	0.316	-0.009	0.073

## Sheet: Fig. 3
pairwise	region	SET1SET2_mean	SET1ONLY_mean	SET2ONLY_mean
C versus H	0Global	4.47	24.68	5.21
C versus H	1EUR	12.42	21.88	22.04
C versus H	2AS	2.4	45.4	4.73
C versus H	3NAM	14.83	44.04	7.43
C versus H	4AFR	12.8	23.89	-3.37
C versus H	5AUS	7.31	17.65	14.2
C versus H	6SAM	17.54	46.34	-4.43
C versus V	0Global	6.94	22.21	8.16
C versus V	1EUR	13.58	20.73	9.02
C versus V	2AS	7.55	40.25	17.69
C versus V	3NAM	23.77	35.1	12.98
C versus V	4AFR	28.91	7.78	5.29
C versus V	5AUS	4.37	20.58	10.3
C versus V	6SAM	3.6	60.27	5.73
H versus V	0Global	3.91	5.77	11.2
H versus V	1EUR	18.79	15.67	3.81
H versus V	2AS	5.53	1.59	19.7
H versus V	3NAM	19.6	2.67	17.16
H versus V	4AFR	9.51	-0.08	24.68
H versus V	5AUS	12.18	9.33	2.49
H versus V	6SAM	1.14	11.97	8.2

## Sheet: Fig. 4
pairwise	metric	SET1SET2_mean	SET1ONLY_mean	SET2ONLY_mean
C versus H	1PDD	21.151	18.25	2.331
C versus H	2MPD	10.964	41.328	10.244
C versus H	3RPD	14.467	34.711	4.331
C versus H	4PDses	5.206	40.46	6.575
C versus H	5MPDses	4.298	31.248	10.354
C versus V	1PDD	6.218	33.183	12.637
C versus V	2MPD	14.948	37.343	7.253
C versus V	3RPD	13.29	35.888	5.359
C versus V	4PDses	17.267	28.398	14.14
C versus V	5MPDses	16.426	19.12	11.446
H versus V	1PDD	9.931	13.551	8.924
H versus V	2MPD	9.964	11.244	12.237
H versus V	3RPD	9.503	9.294	9.145
H versus V	4PDses	12.765	-0.984	18.642
H versus V	5MPDses	13.461	1.191	14.41

## Sheet: Fig. 6
pairwise	region	SET1SET2_mean	SET1ONLY_mean	SET2ONLY_mean
T versus P	0Globale	13.8	6.75	8.6
T versus P	1EUR	4.72	23.29	6.3
T versus P	2AS	10.37	13.94	23.49
T versus P	3NAM	27.01	6.04	25.83
T versus P	4AFR	31.3	0.43	4.96
T versus P	5AUS	20.65	7.16	-2.86
T versus P	6SAM	20.85	36.14	6.89
E versus S	0Globale	13.81	5.31	4.21
E versus S	1EUR	15.57	7.59	4.8
E versus S	2AS	12.43	9.61	10.57
E versus S	3NAM	27.26	6.75	8.82
E versus S	4AFR	23.45	7.18	4.63
E versus S	5AUS	14.71	-16.51	12.97
E versus S	6SAM	44.49	-0.21	-0.1

## Sheet: Fig. 7
pairwise	metric	SET1SET2_mean	SET1ONLY_mean	SET2ONLY_mean
T versus P	1PDD	21.653	18.451	-0.703
T versus P	2MPD	25.103	10.331	16.857
T versus P	3RPD	24.162	18.346	6.669
T versus P	4PDses	9.375	21.641	14.649
T versus P	5MPDses	15.454	3.725	16.366
E versus S	1PDD	23.28	-0.212	5.63
E versus S	2MPD	13.98	14.834	10.05
E versus S	3RPD	31.157	-0.218	7.097
E versus S	4PDses	12.15	14.584	7.939
E versus S	5MPDses	9.843	10.529	4.018
